# Supplementary material for: Small-RNA-Mediated Genome-wide trans-Recognition Network in Tetrahymena DNA Elimination
Source: Mol Cell. 2015 Jul 16;59(2):229–42. doi: 10.1016/j.molcel.2015.05.024 (PMC4518040; doi:10.1016/j.molcel.2015.05.024)
Supplement: Table S1. List of the Positions and Types of Annotated IESs [file mmc2.xlsx]

## Sheet: Untitled.txt
Supplementary Table S1, related to Figures 1, 2, 3, 4, 5, 6 and 7. List of the positions and types of annotated IESs
IES#	Supercontig	Start	End	type
1	supercont2.1	25534	39239	A2
2	supercont2.1	40360	41276	A2
3	supercont2.1	44716	49461	B1
4	supercont2.1	54637	64588	A2
5	supercont2.1	104037	107601	B2
6	supercont2.1	111380	112439	B2
7	supercont2.1	121282	122598	B2
8	supercont2.1	142774	144796	B1
9	supercont2.1	170216	172084	B2
10	supercont2.1	182372	184622	B2
11	supercont2.1	199100	202324	A2
12	supercont2.1	212559	215073	A1
13	supercont2.1	266625	268726	A2
14	supercont2.1	303603	305762	B2
15	supercont2.1	316099	317129	B2
16	supercont2.1	341649	341794
17	supercont2.1	359088	360642	B2
18	supercont2.1	364599	365367	B1
19	supercont2.1	390203	391566	B2
20	supercont2.1	394659	397555	B2
21	supercont2.1	400706	408592	B1
22	supercont2.1	427139	428083	B2
23	supercont2.1	433919	435251	A3
24	supercont2.1	437620	438171
25	supercont2.1	442783	444537	B2
26	supercont2.1	461189	461321
27	supercont2.1	467352	469309	A3
28	supercont2.1	474643	474956	C
29	supercont2.1	476356	479514	B1
30	supercont2.1	483383	484513	B2
31	supercont2.1	530759	532388	B1
32	supercont2.1	561256	564069	B2
33	supercont2.1	573534	574836	B1
34	supercont2.1	618008	619535	A3
35	supercont2.1	635835	637691	B2
36	supercont2.1	682178	683958	B1
37	supercont2.1	711979	712602	B2
38	supercont2.1	714928	716905	B2
39	supercont2.1	753252	755593	B1
40	supercont2.1	757962	761025	B2
41	supercont2.1	763226	763878	A2
42	supercont2.1	821768	822488	B1
43	supercont2.1	899741	901058	B1
44	supercont2.1	967216	967587	B2
45	supercont2.1	1012150	1015673	A3
46	supercont2.1	1018653	1025356	B1
47	supercont2.1	1060770	1061562	B1
48	supercont2.1	1089540	1092346	B1
49	supercont2.1	1094669	1096274	B2
50	supercont2.1	1099441	1099785	C
51	supercont2.1	1105735	1109547	B2
52	supercont2.1	1132365	1132512
53	supercont2.1	1155721	1156869	B1
54	supercont2.1	1161564	1162397	A2
55	supercont2.1	1178280	1178736	B2
56	supercont2.1	1200561	1200793
57	supercont2.1	1224145	1224771	A3
58	supercont2.1	1260158	1262121	B2
59	supercont2.1	1291999	1293720	B1
60	supercont2.1	1296824	1298338	B1
61	supercont2.1	1304550	1305661	A1
62	supercont2.1	1321029	1323188	B1
63	supercont2.1	1329866	1331144	B2
64	supercont2.1	1337385	1346926	A2
65	supercont2.1	1351890	1352713	B2
66	supercont2.1	1370672	1372864	B1
67	supercont2.1	1388619	1389724	B1
68	supercont2.1	1400914	1401393
69	supercont2.1	1411158	1417882	B1
70	supercont2.1	1421477	1422443
71	supercont2.1	1429507	1429785
72	supercont2.1	1447329	1447884	C
73	supercont2.1	1466816	1468276
74	supercont2.1	1470792	1473098	A1
75	supercont2.1	1482926	1486160	A2
76	supercont2.1	1490236	1491148	A1
77	supercont2.1	1494769	1496240	A3
78	supercont2.1	1504385	1506160	B1
79	supercont2.1	1533389	1535439	B2
80	supercont2.1	1597383	1600961	A2
81	supercont2.1	1638848	1639489
82	supercont2.1	1664474	1668527	A1
83	supercont2.1	1706998	1710511	A2
84	supercont2.1	1738031	1740639	B2
85	supercont2.1	1765011	1765342	C
86	supercont2.1	1768032	1770424	B2
87	supercont2.1	1792483	1794941	A3
88	supercont2.1	1817655	1819691	A2
89	supercont2.1	1852550	1853065	B2
90	supercont2.1	1860310	1862754	A2
91	supercont2.1	1875797	1877208	B2
92	supercont2.1	1893488	1894756	B2
93	supercont2.1	1913892	1914600	B1
94	supercont2.1	1919022	1920534	A3
95	supercont2.1	1922839	1923717
96	supercont2.1	1936433	1938013	B2
97	supercont2.1	1946154	1953293	A2
98	supercont2.1	1954934	1957699	B1
99	supercont2.1	1988403	1990684	B2
100	supercont2.1	2022880	2025172	B2
101	supercont2.1	2027218	2029387	B2
102	supercont2.1	2035824	2039134	B2
103	supercont2.1	2041201	2044898	A2
104	supercont2.1	2046585	2049158	B2
105	supercont2.1	2052597	2057091	B1
106	supercont2.1	2060780	2062549	B2
107	supercont2.1	2069632	2071702	A2
108	supercont2.1	2089721	2089829
109	supercont2.1	2092172	2093589	B2
110	supercont2.1	2095729	2096908	A3
111	supercont2.1	2103340	2104982	A2
112	supercont2.1	2145015	2146643	B2
113	supercont2.1	2152992	2156502	B1
114	supercont2.1	2168751	2169174	C
115	supercont2.1	2181515	2183629	B2
116	supercont2.1	2211996	2215847	A3
117	supercont2.1	2224653	2231880	A1
118	supercont2.1	2241838	2243628	B2
119	supercont2.1	2265610	2267506	B2
120	supercont2.1	2286832	2289791	B1
121	supercont2.1	2358361	2359870	B2
122	supercont2.1	2361475	2362609	B2
123	supercont2.1	2367900	2368978	A1
124	supercont2.1	2370391	2371480	B1
125	supercont2.1	2373960	2377804	A1
126	supercont2.1	2379225	2384123	A3
127	supercont2.1	2385089	2387258	B2
128	supercont2.1	2396884	2399493	B2
129	supercont2.1	2402495	2403728	B1
130	supercont2.1	2406232	2408754	B1
131	supercont2.1	2412522	2412945
132	supercont2.1	2415212	2418131	B1
133	supercont2.1	2433173	2434431	B2
134	supercont2.1	2466273	2467944	B2
135	supercont2.1	2479502	2480169	A2
136	supercont2.1	2483842	2486446	B1
137	supercont2.1	2496491	2497718	B2
138	supercont2.1	2514759	2517617	B2
139	supercont2.1	2535037	2535701	B2
140	supercont2.1	2542682	2544486	A3
141	supercont2.1	2588641	2589594	B2
142	supercont2.1	2606319	2609095	B2
143	supercont2.1	2612776	2616334	B2
144	supercont2.1	2645550	2649441	B1
145	supercont2.1	2651290	2652920	B1
146	supercont2.1	2680513	2683306	B2
147	supercont2.1	2710736	2717635	A1
148	supercont2.1	2726785	2727419	B2
149	supercont2.1	2728974	2731133
150	supercont2.1	2735366	2737505	B2
151	supercont2.1	2756770	2759755	B2
152	supercont2.1	2773217	2773343
153	supercont2.1	2775884	2777918	B2
154	supercont2.1	2803743	2804306
155	supercont2.1	2816548	2817399	B2
156	supercont2.1	2842924	2849834	B1
157	supercont2.1	2850982	2852308	B2
158	supercont2.1	2864772	2865985	B2
159	supercont2.1	2903744	2905963	A3
160	supercont2.1	2907046	2909867	B2
161	supercont2.1	2953338	2956312	A1
162	supercont2.1	2965725	2970200	A1
163	supercont2.1	3030538	3032774	A2
164	supercont2.1	3061737	3063904	B1
165	supercont2.1	3100969	3102487	B1
166	supercont2.1	3122601	3123925	B2
167	supercont2.1	3126052	3127697	B2
168	supercont2.1	3132634	3133909
169	supercont2.1	3144194	3145192
170	supercont2.1	3148177	3149147	B1
171	supercont2.1	3187992	3188115
172	supercont2.1	3200157	3201035	B1
173	supercont2.1	3216258	3216710	B2
174	supercont2.1	3221193	3221833	B2
175	supercont2.1	3226324	3228970	A1
176	supercont2.1	3269192	3269918	B2
177	supercont2.1	3298558	3301234	B2
178	supercont2.1	3311270	3314049	B2
179	supercont2.1	3333330	3336179	B1
180	supercont2.1	3344330	3344497
181	supercont2.1	3347629	3348589
182	supercont2.1	3368895	3369143
183	supercont2.1	3395785	3396450	B2
184	supercont2.1	3416481	3418782	A3
185	supercont2.1	3449062	3452353	B2
186	supercont2.1	3454501	3456970	A3
187	supercont2.1	3471049	3474908	B2
188	supercont2.1	3501135	3502775
189	supercont2.1	3506317	3506570
190	supercont2.1	3515156	3515595	C
191	supercont2.1	3524333	3527531	B2
192	supercont2.2	46046	47606	B2
193	supercont2.2	60349	63825	B2
194	supercont2.2	203111	204088	B2
195	supercont2.2	216882	217087
196	supercont2.2	267918	269770	B2
197	supercont2.2	301304	307503	A2
198	supercont2.2	373135	376862	B1
199	supercont2.2	463091	464967	B2
200	supercont2.2	531223	532876	B2
201	supercont2.2	538503	539332	A3
202	supercont2.2	570254	573622	B1
203	supercont2.2	585290	587523	B2
204	supercont2.2	688673	696742	A3
205	supercont2.2	729563	731266	B2
206	supercont2.2	780020	780460	A2
207	supercont2.2	797813	800870	B1
208	supercont2.2	816059	818099	B2
209	supercont2.2	838837	841472	B1
210	supercont2.2	845635	848644	B2
211	supercont2.2	905284	909066	A2
212	supercont2.2	994243	997756	A2
213	supercont2.2	1000139	1008483	A2
214	supercont2.2	1013990	1021895	A3
215	supercont2.2	1057666	1058342	B2
216	supercont2.2	1074373	1075754	B2
217	supercont2.2	1086956	1091469	A1
218	supercont2.2	1206170	1207270	B1
219	supercont2.2	1270208	1271850	A2
220	supercont2.2	1350877	1351056
221	supercont2.2	1479603	1483272	A1
222	supercont2.2	1493086	1495416	B1
223	supercont2.2	1502165	1505802	B2
224	supercont2.2	1539273	1541224	B2
225	supercont2.2	1545094	1545831	B2
226	supercont2.2	1645567	1647145	B2
227	supercont2.2	1701314	1702343	B2
228	supercont2.2	1705574	1706764	B2
229	supercont2.2	1717708	1720299	A3
230	supercont2.2	1745801	1748280	B1
231	supercont2.2	1761306	1764844	B2
232	supercont2.2	1774619	1778012	A2
233	supercont2.2	1781116	1799293	A2
234	supercont2.2	1809373	1813110	A3
235	supercont2.2	1815715	1833510	A2
236	supercont2.2	1854749	1858040	B2
237	supercont2.2	1870314	1878089	B1
238	supercont2.2	1890769	1892691	A2
239	supercont2.2	1994777	1997282	B1
240	supercont2.2	2153379	2154188	B2
241	supercont2.2	2173430	2173595
242	supercont2.2	2175699	2185356	A3
243	supercont2.2	2196340	2199219	A3
244	supercont2.2	2217991	2219298	A3
245	supercont2.2	2233508	2235302	B2
246	supercont2.2	2264341	2264577
247	supercont2.2	2275300	2275838	B2
248	supercont2.2	2413432	2416719	B1
249	supercont2.2	2488963	2490165
250	supercont2.2	2604120	2606930	B2
251	supercont2.2	2607466	2607634
252	supercont2.2	2833964	2837626	B2
253	supercont2.2	2848172	2849950	B1
254	supercont2.2	2883645	2885328	A1
255	supercont2.2	2891453	2892879	B2
256	supercont2.2	2962967	2966244	B2
257	supercont2.2	2970443	2972958	A2
258	supercont2.2	3000842	3001461	B1
259	supercont2.2	3002548	3011246	A2
260	supercont2.2	3012792	3020329	A3
261	supercont2.2	3024474	3024693
262	supercont2.2	3102910	3106415	B2
263	supercont2.2	3123113	3124764	B2
264	supercont2.2	3129666	3135004	B1
265	supercont2.2	3137129	3151751	B1
266	supercont2.2	3153110	3154248	B1
267	supercont2.2	3187852	3189630	B2
268	supercont2.2	3203744	3207079	B2
269	supercont2.3	10418	14950	A1
270	supercont2.3	16247	18077	B1
271	supercont2.3	50808	54755	B2
272	supercont2.3	78002	81444	B1
273	supercont2.3	108261	109195
274	supercont2.3	111676	112383	B2
275	supercont2.3	123590	125703	B2
276	supercont2.3	131819	133235	B2
277	supercont2.3	137399	140878	A2
278	supercont2.3	150333	152347	B1
279	supercont2.3	170058	171068	B2
280	supercont2.3	178150	180504	B2
281	supercont2.3	195704	196616	A1
282	supercont2.3	202522	203594	B2
283	supercont2.3	208087	211357	A3
284	supercont2.3	246078	247927	B2
285	supercont2.3	264875	267910	A3
286	supercont2.3	270057	271835	B2
287	supercont2.3	281101	284049	B2
288	supercont2.3	287416	288209	B2
289	supercont2.3	298992	302408	B1
290	supercont2.3	325051	325973	A2
291	supercont2.3	333258	334705	B2
292	supercont2.3	345819	347071	B2
293	supercont2.3	349263	351180	B2
294	supercont2.3	354502	359011	B2
295	supercont2.3	380595	381625	B2
296	supercont2.3	392821	394610	A3
297	supercont2.3	419111	421116	B2
298	supercont2.3	439373	440668	B1
299	supercont2.3	501505	508417	B1
300	supercont2.3	529092	529838	A3
301	supercont2.3	583628	584398	B2
302	supercont2.3	612384	614801	B2
303	supercont2.3	633761	636156	A1
304	supercont2.3	655512	655571
305	supercont2.3	713081	714742	B2
306	supercont2.3	741742	744261	B2
307	supercont2.3	762026	763214	B2
308	supercont2.3	822444	824048	B2
309	supercont2.3	834987	836124	A2
310	supercont2.3	851328	853983	B2
311	supercont2.3	865824	868768	B1
312	supercont2.3	914288	914802	A3
313	supercont2.3	954988	956384	B2
314	supercont2.3	967801	969858	B2
315	supercont2.3	995051	996274	B2
316	supercont2.3	1037759	1044905	B1
317	supercont2.3	1058361	1065108	B1
318	supercont2.3	1087908	1092545	B1
319	supercont2.3	1146769	1150875	A2
320	supercont2.3	1285939	1287205	B2
321	supercont2.3	1306587	1309821	B2
322	supercont2.3	1313377	1315051	B2
323	supercont2.3	1338494	1340856	B2
324	supercont2.3	1402664	1402898
325	supercont2.3	1404361	1404586
326	supercont2.3	1410201	1410906	A3
327	supercont2.3	1430997	1434528	B2
328	supercont2.3	1468193	1473817	A3
329	supercont2.3	1506116	1509766	B2
330	supercont2.3	1513354	1513946	B2
331	supercont2.3	1545327	1548161	B2
332	supercont2.3	1549931	1554083	A2
333	supercont2.3	1575388	1577834	A3
334	supercont2.3	1582043	1585125	B2
335	supercont2.3	1587747	1592447	A3
336	supercont2.3	1606024	1606889	B2
337	supercont2.3	1664108	1664299
338	supercont2.3	1716252	1718006	B2
339	supercont2.3	1744643	1746813	B2
340	supercont2.3	1789996	1791668	B2
341	supercont2.3	1810108	1812421	B1
342	supercont2.3	1842777	1844979	B2
343	supercont2.3	1872731	1876328	A2
344	supercont2.3	1894913	1896641	A1
345	supercont2.3	1927960	1936316	A1
346	supercont2.3	1941530	1941640
347	supercont2.3	1965892	1966493
348	supercont2.3	1990314	1995046	B1
349	supercont2.3	2004153	2007490	B2
350	supercont2.3	2050475	2051545	B2
351	supercont2.3	2060591	2062485	B2
352	supercont2.3	2138786	2141284	B2
353	supercont2.3	2168083	2170159	B1
354	supercont2.3	2233052	2236080	A3
355	supercont2.3	2268184	2269828	B2
356	supercont2.3	2313622	2317046	B2
357	supercont2.3	2329083	2329337
358	supercont2.3	2333988	2335681	B1
359	supercont2.3	2343800	2346497	B2
360	supercont2.3	2347790	2349497	B2
361	supercont2.3	2355222	2356499	B1
362	supercont2.3	2366025	2366163
363	supercont2.3	2370365	2371859	B2
364	supercont2.3	2375150	2375664	B2
365	supercont2.3	2412255	2412448
366	supercont2.3	2466394	2473690	B1
367	supercont2.3	2489180	2491983	A3
368	supercont2.3	2498577	2500067	B2
369	supercont2.3	2502746	2506280	B1
370	supercont2.3	2512277	2514619	A1
371	supercont2.3	2553336	2555179	A3
372	supercont2.3	2568746	2570500	B1
373	supercont2.3	2610619	2616504	B1
374	supercont2.3	2622927	2623192
375	supercont2.3	2638617	2640601	B2
376	supercont2.3	2683632	2684386	B1
377	supercont2.3	2703621	2704755	A2
378	supercont2.3	2896803	2900945	B2
379	supercont2.3	2902093	2905128	A2
380	supercont2.3	2911488	2913423	B1
381	supercont2.3	2918608	2921025	B1
382	supercont2.3	2940350	2941867	B2
383	supercont2.3	2953242	2958101	A2
384	supercont2.4	46447	48304	B2
385	supercont2.4	75874	77146	B2
386	supercont2.4	81382	82388	A2
387	supercont2.4	110952	112227	B2
388	supercont2.4	122795	123535	A2
389	supercont2.4	196703	199666	A3
390	supercont2.4	239664	244020	A3
391	supercont2.4	252932	254529	B2
392	supercont2.4	278465	279666	B2
393	supercont2.4	281640	286141	B1
394	supercont2.4	296845	297464	B1
395	supercont2.4	340883	342780	B1
396	supercont2.4	357594	358755	B2
397	supercont2.4	359660	361815	B2
398	supercont2.4	389280	390540	B2
399	supercont2.4	432356	433991	B2
400	supercont2.4	439232	442350	B2
401	supercont2.4	556796	559428	A3
402	supercont2.4	585392	587209	B2
403	supercont2.4	683457	698874	A1
404	supercont2.4	720447	722600	B1
405	supercont2.4	725206	729566	A2
406	supercont2.4	736730	738670	B2
407	supercont2.4	764821	766173	B1
408	supercont2.4	800317	800417
409	supercont2.4	912927	916491	A1
410	supercont2.4	939460	940557	B1
411	supercont2.4	979743	981262	B2
412	supercont2.4	993719	994139	B1
413	supercont2.4	996722	997320	C
414	supercont2.4	999289	1001203	B2
415	supercont2.4	1035683	1037057	B2
416	supercont2.4	1047728	1049368	B2
417	supercont2.4	1124898	1125960	B2
418	supercont2.4	1145718	1147187	B2
419	supercont2.4	1181232	1183491	B2
420	supercont2.4	1184971	1188719	A2
421	supercont2.4	1262779	1266050	B2
422	supercont2.4	1276287	1277889	A1
423	supercont2.4	1283050	1285074	B1
424	supercont2.4	1289084	1291523	B2
425	supercont2.4	1293257	1295094	B2
426	supercont2.4	1313307	1314171	B2
427	supercont2.4	1321864	1324018	B2
428	supercont2.4	1447007	1449323	B2
429	supercont2.4	1451645	1454019	B2
430	supercont2.4	1475301	1476281	B1
431	supercont2.4	1477629	1482305	B1
432	supercont2.4	1485616	1486988	B2
433	supercont2.4	1525090	1528542	B1
434	supercont2.4	1529208	1536950	A2
435	supercont2.4	1540247	1540792	A1
436	supercont2.4	1547045	1549014	B2
437	supercont2.4	1565516	1568580	A3
438	supercont2.4	1584030	1584144
439	supercont2.4	1599058	1600855	B1
440	supercont2.4	1602994	1604279	B2
441	supercont2.4	1650857	1651594
442	supercont2.4	1660150	1666149	A2
443	supercont2.4	1668108	1669345
444	supercont2.4	1676304	1677830	B1
445	supercont2.4	1687084	1691013	B1
446	supercont2.4	1693302	1693815
447	supercont2.4	1722546	1723858	A2
448	supercont2.4	1729853	1731858	B2
449	supercont2.4	1864835	1866364	B1
450	supercont2.4	1927665	1929570	B2
451	supercont2.4	1964583	1966493	B2
452	supercont2.4	1969489	1969610
453	supercont2.4	1970642	1972237	B2
454	supercont2.4	1973125	1976720	A3
455	supercont2.4	1981279	1983479	B2
456	supercont2.4	1986034	1992893	A3
457	supercont2.4	2050252	2051359	B2
458	supercont2.4	2078340	2080728	B2
459	supercont2.4	2147061	2149919	B2
460	supercont2.4	2177293	2178737	B1
461	supercont2.4	2189389	2190465	B2
462	supercont2.4	2194148	2198309	B2
463	supercont2.4	2280849	2282822	B2
464	supercont2.4	2309610	2311345	A1
465	supercont2.4	2368396	2368784	B2
466	supercont2.4	2377570	2378264	B1
467	supercont2.4	2380712	2384092	B2
468	supercont2.4	2391202	2393188	A3
469	supercont2.4	2441904	2443644	B2
470	supercont2.4	2469780	2473846	A1
471	supercont2.4	2476824	2478306
472	supercont2.4	2491254	2492617	B2
473	supercont2.4	2497378	2498413	A2
474	supercont2.4	2509520	2512995	B1
475	supercont2.4	2525879	2534339	B1
476	supercont2.4	2539846	2542760	A2
477	supercont2.4	2545436	2562767	A2
478	supercont2.4	2596752	2600014	A2
479	supercont2.5	20881	23799	B2
480	supercont2.5	27396	28371	B2
481	supercont2.5	58644	58879
482	supercont2.5	140774	142562	B2
483	supercont2.5	162380	164327	B2
484	supercont2.5	182661	184786	B2
485	supercont2.5	195846	197608	B2
486	supercont2.5	201351	202798	B2
487	supercont2.5	211085	211723	B2
488	supercont2.5	213833	215902	A3
489	supercont2.5	233451	235701	B2
490	supercont2.5	274392	275469	B2
491	supercont2.5	284605	285163	A2
492	supercont2.5	286749	287567	B2
493	supercont2.5	289403	293435	B1
494	supercont2.5	346626	350744	B2
495	supercont2.5	363619	365568	B2
496	supercont2.5	367529	369432	A3
497	supercont2.5	370570	372016	B2
498	supercont2.5	373234	374598	B2
499	supercont2.5	410072	412227	A3
500	supercont2.5	420584	420781
501	supercont2.5	426753	436220	A2
502	supercont2.5	444355	445719	B2
503	supercont2.5	463026	466989	B2
504	supercont2.5	476281	476406
505	supercont2.5	481207	483738	B2
506	supercont2.5	493641	493765
507	supercont2.5	539097	540435
508	supercont2.5	564571	565862	B2
509	supercont2.5	594012	594597	B2
510	supercont2.5	618560	619658	A3
511	supercont2.5	715044	717246	A2
512	supercont2.5	748377	750794	B2
513	supercont2.5	797287	800390	A1
514	supercont2.5	803635	805252	B1
515	supercont2.5	810821	815568	A1
516	supercont2.5	864959	865532
517	supercont2.5	879912	880471
518	supercont2.5	885555	887850	B2
519	supercont2.5	892325	894627	B1
520	supercont2.5	915636	916136	A1
521	supercont2.5	941428	945045	A1
522	supercont2.5	951131	951193
523	supercont2.5	964772	966229	B1
524	supercont2.5	1056595	1061516	B1
525	supercont2.5	1068868	1070916	B2
526	supercont2.5	1153396	1154333	B2
527	supercont2.5	1192042	1192805	B2
528	supercont2.5	1202880	1205362	B2
529	supercont2.5	1213678	1219027	A1
530	supercont2.5	1302363	1303754	B1
531	supercont2.5	1307312	1309562	B1
532	supercont2.5	1327250	1327588	C
533	supercont2.5	1333917	1335438	A2
534	supercont2.5	1352424	1352927	B2
535	supercont2.5	1425152	1425320
536	supercont2.5	1469767	1476983	B1
537	supercont2.5	1529323	1533057	B1
538	supercont2.5	1554446	1554602
539	supercont2.5	1556049	1556605	A1
540	supercont2.5	1654065	1656699	B1
541	supercont2.5	1675271	1677941	B1
542	supercont2.5	1727553	1728104	B2
543	supercont2.5	1738055	1742589	A3
544	supercont2.5	1760917	1776364	A1
545	supercont2.5	1863401	1865864	B2
546	supercont2.5	1879398	1883211	B2
547	supercont2.5	2055705	2056800	B2
548	supercont2.5	2348831	2351227	B2
549	supercont2.5	2357570	2361235	B1
550	supercont2.5	2416836	2418666	A1
551	supercont2.5	2461825	2463524	A2
552	supercont2.5	2471151	2476864	B2
553	supercont2.6	4012	12756	A1
554	supercont2.6	15399	19220	A1
555	supercont2.6	25048	28094	A1
556	supercont2.6	103658	105362	B2
557	supercont2.6	123534	126522	A3
558	supercont2.6	127337	128493	A1
559	supercont2.6	134840	141307	A1
560	supercont2.6	160206	162977	A2
561	supercont2.6	179014	182478	A3
562	supercont2.6	197466	198767	A3
563	supercont2.6	235215	236721	B2
564	supercont2.6	242870	245665	B1
565	supercont2.6	253170	261061	A2
566	supercont2.6	267329	280814	B1
567	supercont2.6	296587	298045	B2
568	supercont2.6	368331	370484	B1
569	supercont2.6	371716	373651	B2
570	supercont2.6	448647	449756	B1
571	supercont2.6	457637	460066	B2
572	supercont2.6	473176	478994	B1
573	supercont2.6	503674	505582	A2
574	supercont2.6	512549	513440	A2
575	supercont2.6	529852	534171	B1
576	supercont2.6	538157	538494	C
577	supercont2.6	548632	551822	B2
578	supercont2.6	553908	556150	A2
579	supercont2.6	569287	579675	A2
580	supercont2.6	588055	592976	B2
581	supercont2.6	598093	598221
582	supercont2.6	607634	608877
583	supercont2.6	620865	625984	B1
584	supercont2.6	628522	629694	B2
585	supercont2.6	633076	633414	C
586	supercont2.6	654719	655349
587	supercont2.6	724764	728547	B1
588	supercont2.6	735192	736824	B2
589	supercont2.6	747942	749810	A3
590	supercont2.6	782962	786511	A3
591	supercont2.6	788553	793834	B2
592	supercont2.6	795767	796537	B2
593	supercont2.6	799743	800244	C
594	supercont2.6	833387	835131	A3
595	supercont2.6	840161	844665	A1
596	supercont2.6	852222	853688	B2
597	supercont2.6	861382	861557
598	supercont2.6	872484	874087	B1
599	supercont2.6	891235	892751	B2
600	supercont2.6	952551	956443	A1
601	supercont2.6	968903	971196	A1
602	supercont2.6	981009	981664	B2
603	supercont2.6	991311	992454	B2
604	supercont2.6	998607	1001503	A1
605	supercont2.6	1077418	1081714	B2
606	supercont2.6	1085240	1088821
607	supercont2.6	1097120	1100731	B2
608	supercont2.6	1103825	1108475	B1
609	supercont2.6	1122221	1122762	C
610	supercont2.6	1123658	1124722	B2
611	supercont2.6	1126838	1129528	B1
612	supercont2.6	1134181	1136794	B2
613	supercont2.6	1168357	1168457
614	supercont2.6	1219639	1220144	B2
615	supercont2.6	1224495	1228338	B2
616	supercont2.6	1231475	1234643	A1
617	supercont2.6	1237488	1240151	B2
618	supercont2.6	1296740	1296903
619	supercont2.6	1397807	1398020
620	supercont2.6	1429254	1431783	B2
621	supercont2.6	1439465	1442974	B1
622	supercont2.6	1482834	1483845	B2
623	supercont2.6	1506113	1507370	B2
624	supercont2.6	1566428	1567166	B2
625	supercont2.6	1569025	1569903	B2
626	supercont2.6	1585075	1588835	A1
627	supercont2.6	1650025	1653415	A3
628	supercont2.6	1664868	1672418	A2
629	supercont2.6	1673985	1675887	B2
630	supercont2.6	1710770	1711974	B2
631	supercont2.6	1721149	1722928	B2
632	supercont2.6	1731597	1751324	A1
633	supercont2.6	1759835	1763073	B2
634	supercont2.6	1770011	1770891	B1
635	supercont2.6	1776322	1777884	B2
636	supercont2.6	1780144	1781694	B2
637	supercont2.6	1815270	1815919	B1
638	supercont2.6	1831752	1832155
639	supercont2.6	1838848	1840501	B2
640	supercont2.6	1902767	1908937	B1
641	supercont2.6	1961723	1963910	B2
642	supercont2.6	1997266	2000790	B2
643	supercont2.6	2050303	2054688	B2
644	supercont2.6	2063349	2064848	B2
645	supercont2.6	2071726	2072797	B1
646	supercont2.6	2081731	2089198	A3
647	supercont2.6	2139251	2141019	B2
648	supercont2.6	2156960	2159077	B2
649	supercont2.6	2177109	2179203	B2
650	supercont2.6	2241413	2242206	B2
651	supercont2.6	2254538	2255871	B2
652	supercont2.6	2257633	2258597	A1
653	supercont2.6	2356706	2358160	B2
654	supercont2.6	2388289	2389539	B2
655	supercont2.6	2472297	2472575
656	supercont2.7	4482	5762	A2
657	supercont2.7	76462	79345	B2
658	supercont2.7	311833	314108	B1
659	supercont2.7	318136	318496	B2
660	supercont2.7	326584	327681	B2
661	supercont2.7	393133	393695	C
662	supercont2.7	424001	426932	A3
663	supercont2.7	488853	491477	B1
664	supercont2.7	507664	513099	A1
665	supercont2.7	554231	556208	B2
666	supercont2.7	567204	568678	B2
667	supercont2.7	627105	629376	B2
668	supercont2.7	637049	637858	B2
669	supercont2.7	662840	664014	B2
670	supercont2.7	676612	678619	B2
671	supercont2.7	894731	899791	A3
672	supercont2.7	905786	907001	A2
673	supercont2.7	909616	916022	B2
674	supercont2.7	928226	929353	B2
675	supercont2.7	943518	946446	B2
676	supercont2.7	947494	950642	A3
677	supercont2.7	983301	986505	B2
678	supercont2.7	992224	992454
679	supercont2.7	1003455	1005389	B2
680	supercont2.7	1031587	1032337	B2
681	supercont2.7	1062164	1063912	B2
682	supercont2.7	1083007	1084829	B2
683	supercont2.7	1099468	1101175	B2
684	supercont2.7	1103595	1107651	A3
685	supercont2.7	1132227	1136932	A1
686	supercont2.7	1154104	1157658	A3
687	supercont2.7	1163453	1167329	B2
688	supercont2.7	1217857	1218957	B2
689	supercont2.7	1232363	1232542
690	supercont2.7	1232813	1234148	A2
691	supercont2.7	1237192	1238293	B2
692	supercont2.7	1244378	1247125	B2
693	supercont2.7	1248639	1252497	A1
694	supercont2.7	1254237	1255617
695	supercont2.7	1271069	1275224	B1
696	supercont2.7	1287574	1287989	C
697	supercont2.7	1349501	1355471	A1
698	supercont2.7	1361212	1362636	B1
699	supercont2.7	1366437	1367366
700	supercont2.7	1425713	1436494	B2
701	supercont2.7	1530117	1530855	B2
702	supercont2.7	1549512	1552001	B2
703	supercont2.7	1599382	1601462	B1
704	supercont2.7	1628423	1629437	B2
705	supercont2.7	1670166	1671918	B2
706	supercont2.7	1691164	1692590	B2
707	supercont2.7	1735110	1736809	A3
708	supercont2.7	1743087	1743094
709	supercont2.7	1746500	1747519	B2
710	supercont2.7	1806225	1809309	A1
711	supercont2.7	1816272	1816857	B1
712	supercont2.7	1852344	1857274	A1
713	supercont2.7	1867392	1869214	B2
714	supercont2.7	1872020	1872422	B2
715	supercont2.7	1878749	1879416	B2
716	supercont2.7	1922242	1926938	B2
717	supercont2.7	1931476	1933678	B1
718	supercont2.7	1937745	1938187
719	supercont2.7	2032612	2034666	B2
720	supercont2.7	2047358	2047925	A3
721	supercont2.7	2238125	2239514	B2
722	supercont2.7	2250400	2250554
723	supercont2.7	2256358	2257845	B2
724	supercont2.7	2276414	2278718	B1
725	supercont2.7	2283454	2283987
726	supercont2.7	2292289	2293721	B2
727	supercont2.7	2315125	2318634	A3
728	supercont2.7	2337490	2340734	B2
729	supercont2.7	2352801	2356878	A3
730	supercont2.7	2367160	2375596	A1
731	supercont2.7	2377156	2378903	B1
732	supercont2.7	2381847	2383646	A1
733	supercont2.7	2384690	2403394	A1
734	supercont2.8	34205	37558	A3
735	supercont2.8	102121	104437	B2
736	supercont2.8	107958	108794	A2
737	supercont2.8	130820	133697	B2
738	supercont2.8	268621	271146	B2
739	supercont2.8	278707	279439	B2
740	supercont2.8	288673	289989	B1
741	supercont2.8	311577	313520	A1
742	supercont2.8	328775	330369	B2
743	supercont2.8	353927	355092	B2
744	supercont2.8	410564	415117	A2
745	supercont2.8	424301	427717	B1
746	supercont2.8	463871	464862	B2
747	supercont2.8	467892	470312	B2
748	supercont2.8	492934	493933	B2
749	supercont2.8	496863	498305	B2
750	supercont2.8	505958	506763	B2
751	supercont2.8	537917	538276	B2
752	supercont2.8	554911	561951	A2
753	supercont2.8	642479	643042	A2
754	supercont2.8	706350	707155	B2
755	supercont2.8	770285	770514
756	supercont2.8	866746	874277	B1
757	supercont2.8	887670	891225	A3
758	supercont2.8	895996	899847	A2
759	supercont2.8	905170	906828	B2
760	supercont2.8	909890	911404
761	supercont2.8	1027517	1034004	A2
762	supercont2.8	1041215	1042326	B1
763	supercont2.8	1075810	1076771	B2
764	supercont2.8	1177475	1179157	B2
765	supercont2.8	1211515	1212222	B2
766	supercont2.8	1222411	1224507
767	supercont2.8	1387909	1390375	A3
768	supercont2.8	1428595	1434711	B2
769	supercont2.8	1491499	1493718	A3
770	supercont2.8	1507737	1510227	A3
771	supercont2.8	1548175	1549969	B2
772	supercont2.8	1578817	1580304	B2
773	supercont2.8	1594091	1594676	B2
774	supercont2.8	1630785	1633368	B1
775	supercont2.8	1658623	1658851
776	supercont2.8	1734958	1737741	B2
777	supercont2.8	1773014	1774119	B1
778	supercont2.8	1794096	1796147	B1
779	supercont2.8	1895249	1895295
780	supercont2.8	1931949	1932090
781	supercont2.8	1958273	1961939	B2
782	supercont2.8	1985843	1988086	B2
783	supercont2.8	2001019	2001900	B2
784	supercont2.8	2013032	2016973	A3
785	supercont2.8	2050207	2053178	B1
786	supercont2.8	2117597	2118525	B2
787	supercont2.8	2136932	2138201	B2
788	supercont2.8	2162543	2163795	B2
789	supercont2.8	2179241	2179778	B2
790	supercont2.8	2183507	2190591	A2
791	supercont2.8	2198673	2199554	B2
792	supercont2.8	2223015	2223611	C
793	supercont2.8	2288522	2291836	B1
794	supercont2.8	2305905	2307781	B2
795	supercont2.9	68732	70618	B2
796	supercont2.9	120475	124037	B1
797	supercont2.9	151344	153084	B2
798	supercont2.9	176014	177635	B2
799	supercont2.9	190040	193392	B1
800	supercont2.9	197535	206852	A1
801	supercont2.9	233007	236157	B1
802	supercont2.9	273693	273837
803	supercont2.9	317396	319003	B2
804	supercont2.9	352768	355792	B1
805	supercont2.9	361237	362443	B2
806	supercont2.9	413355	415823	B2
807	supercont2.9	423290	428739	A2
808	supercont2.9	434712	436122	B2
809	supercont2.9	443527	445293
810	supercont2.9	461137	462030	B2
811	supercont2.9	478726	480151	B1
812	supercont2.9	483661	485770	B2
813	supercont2.9	532489	533112	B2
814	supercont2.9	565424	569879	B1
815	supercont2.9	614560	616477	B1
816	supercont2.9	619822	621895	B2
817	supercont2.9	630900	634095	B2
818	supercont2.9	636501	638868	B2
819	supercont2.9	682335	684731	B2
820	supercont2.9	687257	689152
821	supercont2.9	690987	692377
822	supercont2.9	699619	700179	C
823	supercont2.9	712438	714879	B2
824	supercont2.9	733537	733653
825	supercont2.9	761894	762677	B2
826	supercont2.9	765788	767736	B2
827	supercont2.9	770975	771263
828	supercont2.9	780335	782426	B2
829	supercont2.9	791272	792090	B1
830	supercont2.9	826142	827061	B2
831	supercont2.9	841889	842924	B2
832	supercont2.9	845665	846135	B2
833	supercont2.9	863793	866794	B1
834	supercont2.9	944066	945326	B2
835	supercont2.9	958210	963227	B1
836	supercont2.9	1003848	1005805	B2
837	supercont2.9	1010934	1012838	B1
838	supercont2.9	1017051	1019174	B2
839	supercont2.9	1061545	1063508	B2
840	supercont2.9	1066233	1068922	B2
841	supercont2.9	1071149	1074095	A3
842	supercont2.9	1081717	1084339	B2
843	supercont2.9	1087146	1089817	B2
844	supercont2.9	1102317	1104133	B2
845	supercont2.9	1134955	1140470	A1
846	supercont2.9	1141630	1141821
847	supercont2.9	1156430	1157592	B1
848	supercont2.9	1160044	1164456	A1
849	supercont2.9	1181803	1185100	B2
850	supercont2.9	1216107	1220502	B1
851	supercont2.9	1224643	1226643	B2
852	supercont2.9	1247563	1248181	A1
853	supercont2.9	1295434	1297206	B1
854	supercont2.9	1371279	1372723	A3
855	supercont2.9	1394173	1397260	B1
856	supercont2.9	1403122	1405032	B2
857	supercont2.9	1407663	1416031	A1
858	supercont2.9	1418120	1419722	A3
859	supercont2.9	1422293	1424251	B2
860	supercont2.9	1469386	1471744	B2
861	supercont2.9	1501327	1504130	A3
862	supercont2.9	1509194	1510802	B2
863	supercont2.9	1517157	1522253	B1
864	supercont2.9	1527121	1530092	B2
865	supercont2.9	1545402	1546763	B2
866	supercont2.9	1550639	1551762	B2
867	supercont2.9	1576598	1577814	B2
868	supercont2.9	1597538	1601244	A1
869	supercont2.9	1612048	1614507	B2
870	supercont2.9	1618083	1621358	B1
871	supercont2.9	1622691	1624870	A2
872	supercont2.9	1626614	1629020	B2
873	supercont2.9	1640930	1641473
874	supercont2.9	1644351	1646363
875	supercont2.9	1654035	1655719	B2
876	supercont2.9	1660857	1662385	B2
877	supercont2.9	1665178	1674796	A2
878	supercont2.9	1677715	1687432	B1
879	supercont2.9	1688083	1690374	B2
880	supercont2.9	1735318	1736852	A2
881	supercont2.9	1754822	1760464	B1
882	supercont2.9	1777067	1780586	B1
883	supercont2.9	1784449	1785061	A1
884	supercont2.9	1788919	1790901	B2
885	supercont2.9	1798818	1799732	B1
886	supercont2.9	1807023	1808033	B2
887	supercont2.9	1811064	1812519	B2
888	supercont2.9	1817078	1818546	B2
889	supercont2.9	1819582	1822218	A1
890	supercont2.9	1833202	1834089	B2
891	supercont2.9	1838416	1839331	B2
892	supercont2.9	1847400	1848860	B2
893	supercont2.9	1868918	1869269	C
894	supercont2.9	1877795	1878969	B2
895	supercont2.9	1882064	1885419	A1
896	supercont2.9	1901185	1903605	B2
897	supercont2.9	1916917	1921871	B1
898	supercont2.9	1925927	1927124	A1
899	supercont2.9	1931630	1934214	B2
900	supercont2.9	1970613	1974531	B2
901	supercont2.9	2001091	2002717	B2
902	supercont2.9	2025886	2026773	B1
903	supercont2.9	2029555	2031997	B2
904	supercont2.9	2034345	2034719	A2
905	supercont2.9	2054268	2055911	B1
906	supercont2.9	2103569	2105698	B2
907	supercont2.9	2134365	2135857	B2
908	supercont2.9	2140496	2142512	B2
909	supercont2.10	30537	33144	B1
910	supercont2.10	34931	39364	A2
911	supercont2.10	40762	45246	A3
912	supercont2.10	60006	61824	B2
913	supercont2.10	98432	100185	A2
914	supercont2.10	112013	117966	A1
915	supercont2.10	124469	126788	B2
916	supercont2.10	135201	138749	A3
917	supercont2.10	144235	144673	A3
918	supercont2.10	154445	155642	B1
919	supercont2.10	205797	206090
920	supercont2.10	226699	229501	B1
921	supercont2.10	235470	235657
922	supercont2.10	240136	242054	B2
923	supercont2.10	250843	252704	B2
924	supercont2.10	270174	271441
925	supercont2.10	315402	318535	B1
926	supercont2.10	327341	328757	B1
927	supercont2.10	340935	342354	B2
928	supercont2.10	347169	348234	A2
929	supercont2.10	357190	359930	B2
930	supercont2.10	362310	364455	B2
931	supercont2.10	376309	377664	B1
932	supercont2.10	383972	387129	A2
933	supercont2.10	392572	397784	A1
934	supercont2.10	398379	398552
935	supercont2.10	401161	402198	B2
936	supercont2.10	413827	416276	A3
937	supercont2.10	422370	422653
938	supercont2.10	432198	434362	A2
939	supercont2.10	438735	442707	B2
940	supercont2.10	449193	451595	A2
941	supercont2.10	459965	461646	B1
942	supercont2.10	462820	465402	A2
943	supercont2.10	470545	472216	B2
944	supercont2.10	477597	478486
945	supercont2.10	480200	481153
946	supercont2.10	495882	500024	B1
947	supercont2.10	524925	527708	B2
948	supercont2.10	542927	544888	B2
949	supercont2.10	598049	603906	B1
950	supercont2.10	633305	641802	A1
951	supercont2.10	653210	662041	B1
952	supercont2.10	675559	677369	B2
953	supercont2.10	748176	751109	B1
954	supercont2.10	775496	776036	C
955	supercont2.10	796735	801275	A3
956	supercont2.10	811437	811771	C
957	supercont2.10	817576	821295	A2
958	supercont2.10	823719	827318	B1
959	supercont2.10	832042	836276	A2
960	supercont2.10	863878	865658	B1
961	supercont2.10	871709	875182	B2
962	supercont2.10	893014	896482	A2
963	supercont2.10	907759	911571	A3
964	supercont2.10	928570	940227	A3
965	supercont2.10	945158	950316	A3
966	supercont2.10	956987	957479	C
967	supercont2.10	963117	964793	A2
968	supercont2.10	980880	983998	A1
969	supercont2.10	1005842	1008174	A3
970	supercont2.10	1015828	1016037
971	supercont2.10	1017418	1018374	B2
972	supercont2.10	1040500	1040912	C
973	supercont2.10	1049489	1057801	A1
974	supercont2.10	1060609	1063840
975	supercont2.10	1066935	1070669	A3
976	supercont2.10	1072302	1075929	A3
977	supercont2.10	1082572	1083444	B2
978	supercont2.10	1092952	1094045	A2
979	supercont2.10	1095605	1097108	B2
980	supercont2.10	1108553	1110638	B1
981	supercont2.10	1113307	1114181	B2
982	supercont2.10	1124452	1125100	B2
983	supercont2.10	1141949	1144003	B2
984	supercont2.10	1154722	1156287	B2
985	supercont2.10	1162991	1164916	A1
986	supercont2.10	1179224	1179880	A2
987	supercont2.10	1184217	1186179	B1
988	supercont2.10	1215867	1218049	B2
989	supercont2.10	1272281	1273517	A2
990	supercont2.10	1275976	1276619
991	supercont2.10	1278430	1280105
992	supercont2.10	1282009	1283795	B2
993	supercont2.10	1290820	1291764	B2
994	supercont2.10	1334804	1341671	A3
995	supercont2.10	1365989	1369268	B1
996	supercont2.10	1383566	1386993
997	supercont2.10	1425773	1427237	B2
998	supercont2.10	1435946	1440405	B1
999	supercont2.10	1454674	1455586
1000	supercont2.10	1471742	1477245	B2
1001	supercont2.10	1483381	1483894	B1
1002	supercont2.10	1526644	1528379	B2
1003	supercont2.10	1533926	1536223	A1
1004	supercont2.10	1544768	1546704	B1
1005	supercont2.10	1587630	1590271	B2
1006	supercont2.10	1699330	1701630	B1
1007	supercont2.10	1711602	1712209	B2
1008	supercont2.10	1728580	1730150	B1
1009	supercont2.10	1764155	1768596	B1
1010	supercont2.10	1796873	1797740	B2
1011	supercont2.10	1801818	1802486	A2
1012	supercont2.10	1835363	1838857	A2
1013	supercont2.10	1855205	1855923	B2
1014	supercont2.10	1876539	1878693	B2
1015	supercont2.10	1891412	1894561	B2
1016	supercont2.10	1899132	1906172	A3
1017	supercont2.10	1933631	1933953
1018	supercont2.10	1943032	1946883	B1
1019	supercont2.10	1969857	1970658	A2
1020	supercont2.10	1994478	1996024	B1
1021	supercont2.10	2029390	2033110	A2
1022	supercont2.10	2053485	2055536	B1
1023	supercont2.10	2064126	2065770	B2
1024	supercont2.10	2071485	2074817	A2
1025	supercont2.10	2077205	2081744	A2
1026	supercont2.11	36862	37916	A2
1027	supercont2.11	46785	48782	B2
1028	supercont2.11	130007	130695	A3
1029	supercont2.11	140114	144095	B1
1030	supercont2.11	146887	148800	A2
1031	supercont2.11	154837	157027	B2
1032	supercont2.11	201561	203077	B2
1033	supercont2.11	208226	213501	B1
1034	supercont2.11	216130	217600
1035	supercont2.11	218733	221125	B2
1036	supercont2.11	224280	224509
1037	supercont2.11	226328	227115	B2
1038	supercont2.11	258245	260430	B2
1039	supercont2.11	271976	272739	B2
1040	supercont2.11	275644	276234	B1
1041	supercont2.11	388290	390663	B2
1042	supercont2.11	406478	408176	C
1043	supercont2.11	415198	416933	B2
1044	supercont2.11	440226	442426	B2
1045	supercont2.11	538270	539422	A2
1046	supercont2.11	571024	573592	B2
1047	supercont2.11	585121	585955	B2
1048	supercont2.11	620259	623086	B1
1049	supercont2.11	681717	686939	B1
1050	supercont2.11	713311	714263	B1
1051	supercont2.11	738022	739560	B2
1052	supercont2.11	744850	750165	A3
1053	supercont2.11	807725	810371	B2
1054	supercont2.11	813403	817281	B2
1055	supercont2.11	883622	885020	B1
1056	supercont2.11	910114	911869	B2
1057	supercont2.11	912706	914111	B1
1058	supercont2.11	1004947	1006258	B2
1059	supercont2.11	1019579	1022308	B2
1060	supercont2.11	1067944	1068167
1061	supercont2.11	1171013	1172735
1062	supercont2.11	1174445	1177963	B2
1063	supercont2.11	1230385	1232875	B2
1064	supercont2.11	1237896	1239092	B2
1065	supercont2.11	1255577	1256971	B2
1066	supercont2.11	1368987	1369630
1067	supercont2.11	1374146	1376124	B1
1068	supercont2.11	1395211	1396248	A3
1069	supercont2.11	1398635	1399527	A2
1070	supercont2.11	1442720	1444626	B2
1071	supercont2.11	1458049	1458799	B2
1072	supercont2.11	1503998	1504179
1073	supercont2.11	1513081	1515742	A3
1074	supercont2.11	1583455	1585677	B1
1075	supercont2.11	1591097	1592205	B1
1076	supercont2.11	1596066	1598985	B2
1077	supercont2.11	1704446	1707045	B2
1078	supercont2.11	1733402	1741348	A1
1079	supercont2.11	1829570	1829865
1080	supercont2.11	1835377	1836968	A1
1081	supercont2.11	1916297	1917481	B2
1082	supercont2.11	1923746	1926032	B2
1083	supercont2.12	36057	38312	B2
1084	supercont2.12	44929	46457	B2
1085	supercont2.12	72062	73114	B2
1086	supercont2.12	78519	81590	B2
1087	supercont2.12	161722	163872	A3
1088	supercont2.12	178919	180582	B2
1089	supercont2.12	199664	200230	C
1090	supercont2.12	237531	243329	B2
1091	supercont2.12	261324	261985	B2
1092	supercont2.12	356733	359005	B2
1093	supercont2.12	373431	377035	B2
1094	supercont2.12	384929	386364	B1
1095	supercont2.12	474902	475941	A3
1096	supercont2.12	543006	545218	B2
1097	supercont2.12	560109	565279	B2
1098	supercont2.12	570500	571315	B2
1099	supercont2.12	580282	582097	B2
1100	supercont2.12	590013	591180	B1
1101	supercont2.12	611978	612807	B2
1102	supercont2.12	615229	620335	A3
1103	supercont2.12	717696	718355	A3
1104	supercont2.12	728076	730572	B1
1105	supercont2.12	752581	753443
1106	supercont2.12	771249	776506	A3
1107	supercont2.12	781001	785175	B1
1108	supercont2.12	787322	791089	A3
1109	supercont2.12	795653	797236	A2
1110	supercont2.12	830523	832854	B2
1111	supercont2.12	867272	869087	B2
1112	supercont2.12	875093	876054	B1
1113	supercont2.12	944493	947220	B2
1114	supercont2.12	967953	969010	B2
1115	supercont2.12	971305	972134	B2
1116	supercont2.12	1037708	1037819
1117	supercont2.12	1043514	1045373	B1
1118	supercont2.12	1046237	1049531	B2
1119	supercont2.12	1052379	1053248	B2
1120	supercont2.12	1068298	1072992	A3
1121	supercont2.12	1089622	1090847	B1
1122	supercont2.12	1092128	1095017	B2
1123	supercont2.12	1096116	1098712	B1
1124	supercont2.12	1101668	1104052	B2
1125	supercont2.12	1111715	1113681	B2
1126	supercont2.12	1131269	1131853	C
1127	supercont2.12	1133748	1134441
1128	supercont2.12	1136468	1138135	B2
1129	supercont2.12	1163526	1163834
1130	supercont2.12	1183181	1183846
1131	supercont2.12	1186456	1189709	B2
1132	supercont2.12	1195482	1200490	A1
1133	supercont2.12	1277915	1279235	B1
1134	supercont2.12	1335169	1337401	B2
1135	supercont2.12	1375094	1375203
1136	supercont2.12	1389455	1391798	B2
1137	supercont2.12	1397611	1400810	A3
1138	supercont2.12	1484825	1486543	A3
1139	supercont2.12	1491624	1499517	A2
1140	supercont2.12	1501017	1502868	B2
1141	supercont2.12	1504700	1504888
1142	supercont2.12	1506025	1510870	B1
1143	supercont2.12	1515812	1519229	B2
1144	supercont2.12	1523632	1525117	B2
1145	supercont2.12	1528234	1531412	B2
1146	supercont2.12	1533989	1534383	C
1147	supercont2.12	1551243	1553804	A1
1148	supercont2.12	1592264	1593212	B1
1149	supercont2.12	1602161	1605071	A2
1150	supercont2.12	1618141	1619008	B2
1151	supercont2.12	1629549	1632171	B1
1152	supercont2.12	1671775	1673949	B2
1153	supercont2.12	1684198	1691505	A1
1154	supercont2.12	1704450	1706552	B2
1155	supercont2.12	1707706	1710358	B1
1156	supercont2.12	1711723	1713944	B1
1157	supercont2.12	1716047	1718731	B1
1158	supercont2.12	1720274	1723980	B1
1159	supercont2.12	1735466	1736243	B2
1160	supercont2.13	1468	7511	A1
1161	supercont2.13	14422	20389	A1
1162	supercont2.13	22115	25512	A1
1163	supercont2.13	27661	42761	A1
1164	supercont2.13	55406	61043	A1
1165	supercont2.13	63395	67766	A3
1166	supercont2.13	74965	83847	B1
1167	supercont2.13	88149	96569	A2
1168	supercont2.13	99257	108866	A1
1169	supercont2.13	115813	143717	A1
1170	supercont2.13	156360	164677	A3
1171	supercont2.13	167815	173258	B1
1172	supercont2.13	186317	190231	A3
1173	supercont2.13	200444	204924	B2
1174	supercont2.13	247883	251696	A1
1175	supercont2.13	259535	262802	A1
1176	supercont2.13	285899	285914
1177	supercont2.13	338427	342646	A2
1178	supercont2.13	361423	364032	B1
1179	supercont2.13	372225	373741
1180	supercont2.13	374888	376005	B2
1181	supercont2.13	383727	386060	A2
1182	supercont2.13	404247	405604	B1
1183	supercont2.13	417237	419927	A2
1184	supercont2.13	442315	447012	B2
1185	supercont2.13	483168	484879	B2
1186	supercont2.13	503098	504649	B1
1187	supercont2.13	511310	515969	A2
1188	supercont2.13	547401	550329	A1
1189	supercont2.13	559042	563256	B1
1190	supercont2.13	582485	584271	B1
1191	supercont2.13	603221	607177	B1
1192	supercont2.13	623849	625451	B2
1193	supercont2.13	644682	645840	B2
1194	supercont2.13	653071	658494	A2
1195	supercont2.13	663815	665902	A3
1196	supercont2.13	671872	673158	B2
1197	supercont2.13	674680	680232	B1
1198	supercont2.13	694008	695916	A3
1199	supercont2.13	701760	704350	B2
1200	supercont2.13	709879	710334	A3
1201	supercont2.13	714494	715517
1202	supercont2.13	729917	731275	A2
1203	supercont2.13	748301	749395	B2
1204	supercont2.13	754886	758486	A3
1205	supercont2.13	790002	792421	A3
1206	supercont2.13	798854	800194	B1
1207	supercont2.13	803491	804712	B1
1208	supercont2.13	836014	839058	B2
1209	supercont2.13	847824	847924
1210	supercont2.13	871478	873061
1211	supercont2.13	883809	898021	A1
1212	supercont2.13	910949	920413	A1
1213	supercont2.13	927772	930281	B1
1214	supercont2.13	931373	949977	A2
1215	supercont2.13	951159	953137	B1
1216	supercont2.13	955387	959873	A2
1217	supercont2.13	975101	976246	A3
1218	supercont2.13	978006	982992	A1
1219	supercont2.13	994824	998217	B1
1220	supercont2.13	1006451	1007090	B1
1221	supercont2.13	1010982	1013217	B1
1222	supercont2.13	1032615	1035767	B2
1223	supercont2.13	1066371	1067634
1224	supercont2.13	1070267	1074307	B1
1225	supercont2.13	1078438	1084179	A2
1226	supercont2.13	1106803	1107743	A3
1227	supercont2.13	1122861	1127018	A2
1228	supercont2.13	1140367	1141589	B1
1229	supercont2.13	1145178	1147667	B2
1230	supercont2.13	1163547	1167912	B1
1231	supercont2.13	1170965	1171385
1232	supercont2.13	1172542	1175905	A3
1233	supercont2.13	1180047	1181978	A1
1234	supercont2.13	1189069	1189889	A2
1235	supercont2.13	1201249	1201800
1236	supercont2.13	1221722	1222773	A2
1237	supercont2.13	1266906	1267205
1238	supercont2.13	1270231	1275069	B2
1239	supercont2.13	1277779	1284674	A2
1240	supercont2.13	1288203	1290140	B2
1241	supercont2.13	1291675	1294118	B2
1242	supercont2.13	1296037	1298156	B2
1243	supercont2.13	1299433	1303776	A3
1244	supercont2.13	1307377	1309268	B1
1245	supercont2.13	1310700	1312041	B2
1246	supercont2.13	1327785	1331359	A1
1247	supercont2.13	1336533	1339666	B2
1248	supercont2.13	1359835	1362656	B1
1249	supercont2.13	1364433	1377952	A2
1250	supercont2.13	1380536	1388774	A2
1251	supercont2.13	1391928	1392974	B1
1252	supercont2.13	1431870	1434723	B1
1253	supercont2.13	1440070	1441802	B1
1254	supercont2.13	1444102	1446251	B2
1255	supercont2.13	1457272	1458487
1256	supercont2.13	1511408	1517220	A2
1257	supercont2.13	1519446	1520632	A1
1258	supercont2.13	1521743	1528363	A3
1259	supercont2.13	1555477	1558750	B2
1260	supercont2.13	1582584	1585157	B1
1261	supercont2.13	1587737	1589264	B1
1262	supercont2.13	1597972	1598905
1263	supercont2.13	1602578	1605216	A1
1264	supercont2.13	1613318	1614162	B2
1265	supercont2.13	1642335	1648027	A1
1266	supercont2.13	1649851	1663767	A2
1267	supercont2.13	1666038	1677080	A2
1268	supercont2.13	1680275	1682606	B1
1269	supercont2.13	1683619	1690214	A3
1270	supercont2.14	1545	9942	A2
1271	supercont2.14	13265	14410	B2
1272	supercont2.14	16767	24589	A1
1273	supercont2.14	26272	37603	A2
1274	supercont2.14	40843	42538	B2
1275	supercont2.14	49086	52612	B1
1276	supercont2.14	54924	57309	B1
1277	supercont2.14	138698	139586	B2
1278	supercont2.14	168170	171125	B2
1279	supercont2.14	172181	179891	A1
1280	supercont2.14	185251	188572	B2
1281	supercont2.14	239458	241074	A3
1282	supercont2.14	246728	252048	B1
1283	supercont2.14	286296	286939	B2
1284	supercont2.14	355584	356012	A2
1285	supercont2.14	399467	403215	B2
1286	supercont2.14	429591	432006	B1
1287	supercont2.14	451023	451396
1288	supercont2.14	472461	477425	B2
1289	supercont2.14	514904	516942	B2
1290	supercont2.14	522319	524294	B2
1291	supercont2.14	543532	546354	B1
1292	supercont2.14	592071	594104	B2
1293	supercont2.14	648602	652333	A3
1294	supercont2.14	711560	715080	B1
1295	supercont2.14	758974	760680	B2
1296	supercont2.14	774553	777498	B1
1297	supercont2.14	784072	787997	B1
1298	supercont2.14	805975	807463	B2
1299	supercont2.14	817608	818068	B2
1300	supercont2.14	832136	837463	B1
1301	supercont2.14	855307	856677	B2
1302	supercont2.14	923580	924754	A3
1303	supercont2.14	932885	934181	B2
1304	supercont2.14	942528	948710	B2
1305	supercont2.14	952513	956728	B1
1306	supercont2.14	993527	996469	B1
1307	supercont2.14	1009653	1012544	B2
1308	supercont2.14	1216915	1220564	B1
1309	supercont2.14	1255687	1258100	A3
1310	supercont2.14	1270561	1272551	B2
1311	supercont2.14	1301872	1302483	A1
1312	supercont2.14	1312407	1313552	A1
1313	supercont2.14	1316388	1319801	A2
1314	supercont2.14	1322509	1326508	A2
1315	supercont2.14	1346965	1348565	A2
1316	supercont2.14	1363444	1364565	B1
1317	supercont2.14	1410314	1412227	B1
1318	supercont2.14	1418165	1418861	A3
1319	supercont2.14	1427194	1430957	B2
1320	supercont2.14	1460475	1463287	A1
1321	supercont2.15	5759	7511	B2
1322	supercont2.15	10417	13751	B2
1323	supercont2.15	22434	24821	B2
1324	supercont2.15	27545	31646	B1
1325	supercont2.15	33730	35208	B1
1326	supercont2.15	36640	40326	B1
1327	supercont2.15	62397	64324	B2
1328	supercont2.15	68133	70997	B2
1329	supercont2.15	79718	80348	C
1330	supercont2.15	83507	85790	B2
1331	supercont2.15	95416	96488
1332	supercont2.15	114013	120972	A2
1333	supercont2.15	126437	127464	B2
1334	supercont2.15	169729	196198	A2
1335	supercont2.15	196961	209424	A1
1336	supercont2.15	217439	222243	B1
1337	supercont2.15	223460	239972	A3
1338	supercont2.15	294777	298111	B2
1339	supercont2.15	327779	328548	B2
1340	supercont2.15	353096	356681	B2
1341	supercont2.15	365432	368755	B2
1342	supercont2.15	374807	376093	A3
1343	supercont2.15	383709	386320	B1
1344	supercont2.15	406297	407347	B2
1345	supercont2.15	428730	431783	B1
1346	supercont2.15	470696	473172	B2
1347	supercont2.15	481263	485117	B1
1348	supercont2.15	546586	551249	B1
1349	supercont2.15	556372	558956	B2
1350	supercont2.15	571447	574934	A2
1351	supercont2.15	611022	612217	C
1352	supercont2.15	651516	655001	B1
1353	supercont2.15	665545	668598	B2
1354	supercont2.15	674500	676018	B2
1355	supercont2.15	678065	681886	A3
1356	supercont2.15	693820	697064	B2
1357	supercont2.15	718923	722944	A1
1358	supercont2.15	790420	792391	B2
1359	supercont2.15	802863	804618	B2
1360	supercont2.15	893520	894983	B2
1361	supercont2.15	898164	899642	B2
1362	supercont2.15	910063	914118	A2
1363	supercont2.15	935261	936628	B1
1364	supercont2.15	945506	946670	B2
1365	supercont2.15	990035	1000728	A3
1366	supercont2.15	1016645	1023342	B1
1367	supercont2.15	1038142	1041319	B2
1368	supercont2.15	1098394	1100443	B2
1369	supercont2.15	1105627	1106424	B1
1370	supercont2.15	1118519	1125305	B1
1371	supercont2.15	1144071	1148608	A3
1372	supercont2.15	1194342	1195110	B1
1373	supercont2.15	1258250	1258830	B1
1374	supercont2.15	1272876	1274205	A2
1375	supercont2.15	1303532	1304965	B1
1376	supercont2.15	1327728	1328624	B1
1377	supercont2.15	1383528	1384166	A1
1378	supercont2.15	1388025	1388848	B2
1379	supercont2.15	1414430	1415313	B1
1380	supercont2.15	1420876	1422194	B1
1381	supercont2.16	11103	12558	A2
1382	supercont2.16	15735	19034	A1
1383	supercont2.16	23719	26630	B1
1384	supercont2.16	53621	56419	B2
1385	supercont2.16	119277	121812	B1
1386	supercont2.16	131643	133985	B1
1387	supercont2.16	142138	146295	B1
1388	supercont2.16	154191	156613	B2
1389	supercont2.16	159346	163398	B1
1390	supercont2.16	171412	172599	B1
1391	supercont2.16	193414	197482	B2
1392	supercont2.16	202841	205868	B1
1393	supercont2.16	209668	212722	B1
1394	supercont2.16	233738	235853	B2
1395	supercont2.16	252448	255063	B1
1396	supercont2.16	280453	287558	A1
1397	supercont2.16	342094	342894	B2
1398	supercont2.16	347635	350271	B1
1399	supercont2.16	374230	380393	A1
1400	supercont2.16	386719	393654	A2
1401	supercont2.16	409159	418802	A3
1402	supercont2.16	647814	648245	A1
1403	supercont2.16	648938	649051
1404	supercont2.16	676443	677289	B2
1405	supercont2.16	686963	689052	B1
1406	supercont2.16	713059	716198	B2
1407	supercont2.16	789094	795655	A1
1408	supercont2.16	797674	799506	B2
1409	supercont2.16	801569	818460	A2
1410	supercont2.16	820637	823823	A3
1411	supercont2.16	836776	838913	B2
1412	supercont2.16	861113	862806	B2
1413	supercont2.16	890870	891332
1414	supercont2.16	896982	897500	B2
1415	supercont2.16	900580	902884	A3
1416	supercont2.16	906169	907248	A1
1417	supercont2.16	912221	914056	B1
1418	supercont2.16	917069	917748	B1
1419	supercont2.16	939936	942655	B1
1420	supercont2.16	985103	988443	B1
1421	supercont2.16	1022800	1028276	B1
1422	supercont2.16	1030975	1045136	B1
1423	supercont2.16	1047516	1051451	B1
1424	supercont2.16	1052424	1054731	A1
1425	supercont2.16	1095834	1099567	A2
1426	supercont2.16	1186741	1189451	B2
1427	supercont2.16	1245060	1249306	B1
1428	supercont2.16	1265271	1266710	B2
1429	supercont2.16	1283421	1285156	B1
1430	supercont2.16	1286598	1288108	B2
1431	supercont2.16	1319813	1322445	B1
1432	supercont2.17	14233	24306	A2
1433	supercont2.17	63408	66432	A2
1434	supercont2.17	82665	84061	A3
1435	supercont2.17	97946	100917	B1
1436	supercont2.17	126951	129791	B1
1437	supercont2.17	141282	142869	B1
1438	supercont2.17	194477	195378	B1
1439	supercont2.17	297331	299064	B1
1440	supercont2.17	394341	395024
1441	supercont2.17	397604	398056	C
1442	supercont2.17	426104	429216	B1
1443	supercont2.17	484791	485853	B2
1444	supercont2.17	488606	490579	A3
1445	supercont2.17	520653	521363	B1
1446	supercont2.17	533235	534638	B2
1447	supercont2.17	536381	539709	A3
1448	supercont2.17	546657	547686	A2
1449	supercont2.17	559563	561283	B1
1450	supercont2.17	580222	584263	A1
1451	supercont2.17	592765	594041	B2
1452	supercont2.17	662950	664411	A1
1453	supercont2.17	677559	679704	B2
1454	supercont2.17	681557	683632	B2
1455	supercont2.17	708946	711146	A3
1456	supercont2.17	725757	744134	A1
1457	supercont2.17	746489	762541	A2
1458	supercont2.17	765299	768164	A3
1459	supercont2.17	771059	778077	A2
1460	supercont2.17	780918	786548	A3
1461	supercont2.17	799581	801827	A1
1462	supercont2.17	807390	811009	B1
1463	supercont2.17	833554	835971	B2
1464	supercont2.17	968696	968872
1465	supercont2.17	1024054	1025226	B2
1466	supercont2.17	1058948	1061159	A3
1467	supercont2.17	1096206	1097290	B2
1468	supercont2.17	1103097	1108781	A2
1469	supercont2.17	1112164	1112550
1470	supercont2.17	1151378	1153196	B1
1471	supercont2.17	1181998	1182524	A2
1472	supercont2.17	1271971	1272831	A1
1473	supercont2.17	1281326	1281461
1474	supercont2.17	1288730	1290156	B2
1475	supercont2.17	1306545	1308013	B2
1476	supercont2.17	1310675	1311365	B2
1477	supercont2.18	40719	48341	A3
1478	supercont2.18	67923	71756	B2
1479	supercont2.18	82595	88470	B2
1480	supercont2.18	89367	96793	A2
1481	supercont2.18	101436	106419	A2
1482	supercont2.18	109282	111236	A1
1483	supercont2.18	120003	121663	B2
1484	supercont2.18	165845	167124	B2
1485	supercont2.18	178545	180732	B1
1486	supercont2.18	183789	185333	B2
1487	supercont2.18	190981	192390	B2
1488	supercont2.18	194332	196870	B2
1489	supercont2.18	200343	201305	B2
1490	supercont2.18	218063	218964	B1
1491	supercont2.18	223434	225385	B2
1492	supercont2.18	230186	232012	A2
1493	supercont2.18	257874	258906	B1
1494	supercont2.18	269524	271211	B2
1495	supercont2.18	280859	283559	A1
1496	supercont2.18	301668	304336	B1
1497	supercont2.18	308342	309763
1498	supercont2.18	315730	315983
1499	supercont2.18	321817	324368	B1
1500	supercont2.18	344402	346442	B2
1501	supercont2.18	368392	370908	B1
1502	supercont2.18	378436	382190	A3
1503	supercont2.18	390581	393935	B1
1504	supercont2.18	402116	411080	A1
1505	supercont2.18	430393	436756	B1
1506	supercont2.18	446722	448426	B2
1507	supercont2.18	460313	465113	A3
1508	supercont2.18	472567	478907	B1
1509	supercont2.18	481209	484857	B1
1510	supercont2.18	487610	488878	A2
1511	supercont2.18	500611	501913	B1
1512	supercont2.18	503672	507379	B1
1513	supercont2.18	511661	513109	A2
1514	supercont2.18	531695	536818	A3
1515	supercont2.18	572284	575526	B2
1516	supercont2.18	584710	596497	A2
1517	supercont2.18	618702	619715	B1
1518	supercont2.18	671740	674488	A3
1519	supercont2.18	683429	687101	A3
1520	supercont2.18	696029	698455	B1
1521	supercont2.18	702664	704713	B2
1522	supercont2.18	709878	714152	B1
1523	supercont2.18	715883	716371	B2
1524	supercont2.18	749947	752417	B1
1525	supercont2.18	755358	756099	A1
1526	supercont2.18	833566	835595	A3
1527	supercont2.18	846984	851079	A3
1528	supercont2.18	880098	880514
1529	supercont2.18	882660	886420	A2
1530	supercont2.18	899705	903978	A2
1531	supercont2.18	917928	918394	A3
1532	supercont2.18	936170	948422	B1
1533	supercont2.18	979542	980685	B2
1534	supercont2.18	983177	985759	A3
1535	supercont2.18	998876	1000771	B2
1536	supercont2.18	1002778	1003870	B1
1537	supercont2.18	1015820	1016791	B2
1538	supercont2.18	1069574	1073046	B2
1539	supercont2.18	1082706	1086589	A3
1540	supercont2.18	1137484	1147253	A2
1541	supercont2.18	1180807	1186181	A1
1542	supercont2.18	1195282	1197830	B1
1543	supercont2.18	1216514	1224797	A2
1544	supercont2.18	1239483	1240327	B2
1545	supercont2.19	14862	19379	B1
1546	supercont2.19	21985	26079	B1
1547	supercont2.19	28514	53286	A1
1548	supercont2.19	56021	60512	A2
1549	supercont2.19	81749	87172	A3
1550	supercont2.19	92849	106451	A2
1551	supercont2.19	114612	114871
1552	supercont2.19	128994	132851	A2
1553	supercont2.19	145344	150636	B1
1554	supercont2.19	153456	153610
1555	supercont2.19	158511	159938	A2
1556	supercont2.19	167769	171236	A2
1557	supercont2.19	173442	174474	B1
1558	supercont2.19	178082	180380	A1
1559	supercont2.19	183670	186721	A3
1560	supercont2.19	189393	190875	B1
1561	supercont2.19	213593	220087	A2
1562	supercont2.19	223667	226106	A3
1563	supercont2.19	231045	234819	A1
1564	supercont2.19	241958	245504	B1
1565	supercont2.19	252213	259124	A2
1566	supercont2.19	264310	266603	A3
1567	supercont2.19	271051	283671	A2
1568	supercont2.19	298691	312574	A3
1569	supercont2.19	314369	338135	A1
1570	supercont2.19	343298	366634	A1
1571	supercont2.19	377612	386296	A1
1572	supercont2.19	417633	419664	B1
1573	supercont2.19	425527	426770	A3
1574	supercont2.19	451245	453142	B2
1575	supercont2.19	459427	464852	B1
1576	supercont2.19	468030	478291	A1
1577	supercont2.19	511482	512037	C
1578	supercont2.19	517275	519282	A2
1579	supercont2.19	521523	524065	B1
1580	supercont2.19	535673	537380	B2
1581	supercont2.19	540871	542089	B2
1582	supercont2.19	545233	546256	B2
1583	supercont2.19	548399	549980	B2
1584	supercont2.19	580052	582067	A3
1585	supercont2.19	596065	597002	A1
1586	supercont2.19	604591	606524	B1
1587	supercont2.19	623496	625058	B1
1588	supercont2.19	630384	632713	B1
1589	supercont2.19	635055	635891
1590	supercont2.19	649473	655249	A1
1591	supercont2.19	667712	671247	B1
1592	supercont2.19	675220	680022	A3
1593	supercont2.19	703103	703830	A1
1594	supercont2.19	705065	707240	A3
1595	supercont2.19	719019	720905	B2
1596	supercont2.19	724444	724575
1597	supercont2.19	735121	736190	B1
1598	supercont2.19	751959	754756	A2
1599	supercont2.19	758863	759557	A2
1600	supercont2.19	803908	806945	B1
1601	supercont2.19	809767	813638	A3
1602	supercont2.19	818383	820457	B2
1603	supercont2.19	822195	830789	A3
1604	supercont2.19	839073	839420
1605	supercont2.19	839788	840181
1606	supercont2.19	856954	857423	A1
1607	supercont2.19	871503	871802
1608	supercont2.19	889140	894371	B1
1609	supercont2.19	895372	895485
1610	supercont2.19	917356	919991	B2
1611	supercont2.19	928407	931324	A3
1612	supercont2.19	965118	966688	B2
1613	supercont2.19	973456	976664	B2
1614	supercont2.19	983332	985727	B2
1615	supercont2.19	992565	995577	B2
1616	supercont2.19	1038506	1041450	B2
1617	supercont2.19	1064619	1068652	B1
1618	supercont2.19	1074444	1074897	B1
1619	supercont2.19	1088485	1089438	B2
1620	supercont2.19	1092017	1092692	B2
1621	supercont2.19	1105200	1106975	A2
1622	supercont2.19	1133808	1136535	A3
1623	supercont2.19	1140155	1143144	B1
1624	supercont2.19	1144939	1153428	A2
1625	supercont2.19	1157300	1159809	B2
1626	supercont2.19	1191355	1192165	C
1627	supercont2.19	1194356	1200075	A3
1628	supercont2.20	1107	9447	B1
1629	supercont2.20	10529	16637	A1
1630	supercont2.20	17871	19884	B1
1631	supercont2.20	52377	55110	B2
1632	supercont2.20	72417	79042	A2
1633	supercont2.20	82262	83077	B2
1634	supercont2.20	94476	94685
1635	supercont2.20	102791	104203	A3
1636	supercont2.20	149782	151319	A1
1637	supercont2.20	208774	217751	A1
1638	supercont2.20	237992	240253	A3
1639	supercont2.20	257990	259093	B1
1640	supercont2.20	270996	274264	B2
1641	supercont2.20	281390	287444	A3
1642	supercont2.20	302689	304228	B2
1643	supercont2.20	310834	312207	B1
1644	supercont2.20	315966	317536	B2
1645	supercont2.20	323282	324256	B2
1646	supercont2.20	336308	336846	A2
1647	supercont2.20	347665	349393	B2
1648	supercont2.20	358635	362581	B2
1649	supercont2.20	369813	370033
1650	supercont2.20	388526	389978	B1
1651	supercont2.20	392222	393506	B2
1652	supercont2.20	407641	411132	B1
1653	supercont2.20	429264	430827	B2
1654	supercont2.20	438074	439382	B2
1655	supercont2.20	442720	445111	B2
1656	supercont2.20	451963	455359	B1
1657	supercont2.20	458308	460866	B2
1658	supercont2.20	464833	467567	B1
1659	supercont2.20	515527	519179	A3
1660	supercont2.20	520369	522612	B2
1661	supercont2.20	561602	561975	B2
1662	supercont2.20	565249	568938	B1
1663	supercont2.20	572452	574764	B2
1664	supercont2.20	580653	583561	B2
1665	supercont2.20	612691	615183	A2
1666	supercont2.20	623493	624488	B1
1667	supercont2.20	627471	630469	B2
1668	supercont2.20	639735	643789	B1
1669	supercont2.20	650222	656985	C
1670	supercont2.20	723040	729315	A1
1671	supercont2.20	758661	760315	B2
1672	supercont2.20	762617	768289	A2
1673	supercont2.20	787210	789669	B2
1674	supercont2.20	801938	803537	B1
1675	supercont2.20	816475	819246	B2
1676	supercont2.20	835013	835961	B1
1677	supercont2.20	843441	845909	B2
1678	supercont2.20	884466	885510	A2
1679	supercont2.20	887767	888938	A2
1680	supercont2.20	909679	912516	A3
1681	supercont2.20	922242	924846	B2
1682	supercont2.20	949472	952446	B2
1683	supercont2.20	1003972	1007558	A2
1684	supercont2.20	1021504	1025071	B2
1685	supercont2.20	1032915	1033821	B2
1686	supercont2.20	1040126	1041340	B2
1687	supercont2.20	1045862	1046313	B2
1688	supercont2.20	1054936	1058558	B2
1689	supercont2.20	1060024	1062104	B1
1690	supercont2.20	1063917	1066198	B2
1691	supercont2.20	1097543	1101351	A3
1692	supercont2.20	1110352	1112864	B2
1693	supercont2.20	1118820	1120382	B2
1694	supercont2.20	1129323	1130695	B2
1695	supercont2.20	1138757	1143169	B2
1696	supercont2.21	2262	5314	B2
1697	supercont2.21	27683	39084	B1
1698	supercont2.21	44311	49537	B2
1699	supercont2.21	57590	60451	B2
1700	supercont2.21	65985	66607	B1
1701	supercont2.21	75180	76077	B2
1702	supercont2.21	85756	89247	B2
1703	supercont2.21	90096	90259
1704	supercont2.21	94780	97109	B2
1705	supercont2.21	112212	116714	B1
1706	supercont2.21	119311	120309	A3
1707	supercont2.21	140043	140347	C
1708	supercont2.21	159055	160902	B2
1709	supercont2.21	166232	169313	A3
1710	supercont2.21	174845	178230	B1
1711	supercont2.21	183609	187075	B2
1712	supercont2.21	193491	195336	B1
1713	supercont2.21	199632	200125	C
1714	supercont2.21	201908	206418	A3
1715	supercont2.21	208330	209862	B2
1716	supercont2.21	213825	217291	B1
1717	supercont2.21	218992	220702	B2
1718	supercont2.21	225095	227455	B2
1719	supercont2.21	243684	245159	A2
1720	supercont2.21	295539	300623	A2
1721	supercont2.21	342814	344111	A3
1722	supercont2.21	350870	353599	B2
1723	supercont2.21	358331	364200	A2
1724	supercont2.21	405055	405686	B2
1725	supercont2.21	406506	411319	A1
1726	supercont2.21	414753	418353	B2
1727	supercont2.21	423971	429111	B1
1728	supercont2.21	430868	433963	B2
1729	supercont2.21	451384	455931	A3
1730	supercont2.21	459725	462763	A2
1731	supercont2.21	466152	468817	B2
1732	supercont2.21	486317	489411	B2
1733	supercont2.21	494313	504184	A2
1734	supercont2.21	517143	517530
1735	supercont2.21	521322	523438	B2
1736	supercont2.21	571721	572899	B2
1737	supercont2.21	619074	627242	A3
1738	supercont2.21	655644	658193	B1
1739	supercont2.21	669871	670164
1740	supercont2.21	674801	675351	B2
1741	supercont2.21	679756	683438	B2
1742	supercont2.21	710245	713637	B2
1743	supercont2.21	717288	718370	B1
1744	supercont2.21	736490	740679	A2
1745	supercont2.21	743928	752752	A3
1746	supercont2.21	759637	769317	A1
1747	supercont2.21	772359	784232	A2
1748	supercont2.21	788295	801220	A2
1749	supercont2.21	805571	806849	B1
1750	supercont2.21	808380	808835	C
1751	supercont2.21	842959	843766	B2
1752	supercont2.21	869306	870119
1753	supercont2.21	892216	895610	B1
1754	supercont2.21	900491	903349	A2
1755	supercont2.21	905908	910297	B1
1756	supercont2.21	929677	930934	B2
1757	supercont2.21	982919	986055	B1
1758	supercont2.21	990954	993990	B2
1759	supercont2.21	1035321	1037033	B2
1760	supercont2.21	1037386	1037597
1761	supercont2.21	1054016	1055458	B1
1762	supercont2.22	9519	16991	B1
1763	supercont2.22	43791	46096	A3
1764	supercont2.22	79602	81598	B1
1765	supercont2.22	95238	97936	A3
1766	supercont2.22	102204	104010	B1
1767	supercont2.22	112373	112813	A1
1768	supercont2.22	124954	125988	B1
1769	supercont2.22	186670	188107	B2
1770	supercont2.22	200652	202447	B1
1771	supercont2.22	203567	205656	A3
1772	supercont2.22	234620	240887	A1
1773	supercont2.22	280585	281613	A2
1774	supercont2.22	282780	284907	B2
1775	supercont2.22	286306	289094	A2
1776	supercont2.22	300872	304076	A3
1777	supercont2.22	329095	342985	B1
1778	supercont2.22	353675	359678	B1
1779	supercont2.22	370819	376044	B2
1780	supercont2.22	418684	419744	B1
1781	supercont2.22	427391	427802	A2
1782	supercont2.22	468452	468459
1783	supercont2.22	500717	513725	A1
1784	supercont2.22	522690	526273	A2
1785	supercont2.22	530192	537719	A1
1786	supercont2.22	545876	550404	A3
1787	supercont2.22	556709	558485	A3
1788	supercont2.22	579465	579472
1789	supercont2.22	638701	641003
1790	supercont2.22	648936	650757	B2
1791	supercont2.22	720246	721549	B2
1792	supercont2.22	830506	832909	B1
1793	supercont2.22	836553	839745	B2
1794	supercont2.22	875463	875907
1795	supercont2.22	941970	942152
1796	supercont2.22	984934	986389	B2
1797	supercont2.23	16805	21523	A2
1798	supercont2.23	30493	32928	B1
1799	supercont2.23	34475	42309	A1
1800	supercont2.23	47968	52572	B1
1801	supercont2.23	58211	60096	A3
1802	supercont2.23	62498	76556	A1
1803	supercont2.23	96950	101877	B1
1804	supercont2.23	112206	113734	B1
1805	supercont2.23	125342	125512
1806	supercont2.23	136424	138876	B2
1807	supercont2.23	146446	148320	B2
1808	supercont2.23	150774	154028	A3
1809	supercont2.23	169920	170306	C
1810	supercont2.23	179286	183540	A2
1811	supercont2.23	194572	198724	A3
1812	supercont2.23	375429	375530
1813	supercont2.23	404106	404797	C
1814	supercont2.23	440912	443966	B2
1815	supercont2.23	482623	485956	B1
1816	supercont2.23	508412	510904	B2
1817	supercont2.23	516653	520613	B2
1818	supercont2.23	522724	525241	B2
1819	supercont2.23	539570	539767
1820	supercont2.23	550524	552222
1821	supercont2.23	569701	571930	A2
1822	supercont2.23	577032	580812	B2
1823	supercont2.23	585115	586376	B1
1824	supercont2.23	608366	609117
1825	supercont2.23	618784	619658	B2
1826	supercont2.23	662226	662378
1827	supercont2.23	690998	691315	B2
1828	supercont2.23	694783	696004	B1
1829	supercont2.23	735271	736083
1830	supercont2.23	759628	760441	A3
1831	supercont2.23	768758	770008	A2
1832	supercont2.23	774431	775000	B2
1833	supercont2.23	779910	780095
1834	supercont2.23	796270	799829	B2
1835	supercont2.23	807673	810920	B2
1836	supercont2.23	974126	974695	A3
1837	supercont2.23	996343	1000366	A3
1838	supercont2.23	1005931	1007745	B2
1839	supercont2.23	1009803	1019503	A2
1840	supercont2.24	50305	53970	B2
1841	supercont2.24	56242	61542	B2
1842	supercont2.24	81817	84537	B1
1843	supercont2.24	86623	89926	B1
1844	supercont2.24	92023	93070	B2
1845	supercont2.24	124253	127310	B2
1846	supercont2.24	130758	133808	A3
1847	supercont2.24	136008	137005	B2
1848	supercont2.24	150878	151303	A2
1849	supercont2.24	158832	162198	B1
1850	supercont2.24	173281	174311	B2
1851	supercont2.24	243228	244494	B2
1852	supercont2.24	285771	288434	B2
1853	supercont2.24	298875	300202	A2
1854	supercont2.24	303675	305619	B2
1855	supercont2.24	310312	310942	B2
1856	supercont2.24	316469	318135	B2
1857	supercont2.24	330758	334120	B1
1858	supercont2.24	337950	344508	A1
1859	supercont2.24	356044	357556	B2
1860	supercont2.24	374079	376513	B2
1861	supercont2.24	406087	408331	B2
1862	supercont2.24	432267	433886	B2
1863	supercont2.24	442137	444124	B2
1864	supercont2.24	469263	473671	B1
1865	supercont2.24	540802	542130	B1
1866	supercont2.24	547968	548712	B1
1867	supercont2.24	551925	552959	B2
1868	supercont2.24	563512	566844	B2
1869	supercont2.24	575238	578970	A3
1870	supercont2.24	588014	589184	B1
1871	supercont2.24	593689	603384	A2
1872	supercont2.24	643800	655592	A2
1873	supercont2.24	679115	683116	B1
1874	supercont2.24	695507	696624	A3
1875	supercont2.24	703911	704817	B2
1876	supercont2.24	710742	714320	B2
1877	supercont2.24	724837	725239	C
1878	supercont2.24	751904	752612	B2
1879	supercont2.24	756895	757666	B2
1880	supercont2.24	763738	765006	A2
1881	supercont2.24	767421	773170	B1
1882	supercont2.24	788030	789653	B2
1883	supercont2.24	792102	794085	B1
1884	supercont2.24	801432	803315	B2
1885	supercont2.24	815471	815981	B1
1886	supercont2.24	817519	818210	A2
1887	supercont2.24	835194	836608	B2
1888	supercont2.24	849893	853318	A3
1889	supercont2.24	858109	860101
1890	supercont2.24	865547	867309	B1
1891	supercont2.24	873498	876906	A3
1892	supercont2.24	889478	894621	B1
1893	supercont2.24	918645	920570	B2
1894	supercont2.24	934949	935482
1895	supercont2.24	945075	981658	A2
1896	supercont2.24	984991	987818	A3
1897	supercont2.24	999116	999921	B1
1898	supercont2.25	14523	15997	B1
1899	supercont2.25	27714	28798	B1
1900	supercont2.25	44387	49056	A2
1901	supercont2.25	57178	64767	A1
1902	supercont2.25	78898	82078	B2
1903	supercont2.25	98949	100137	A3
1904	supercont2.25	124353	126196	B2
1905	supercont2.25	128084	129679	B2
1906	supercont2.25	131639	133050	B2
1907	supercont2.25	141949	143460	B2
1908	supercont2.25	175986	180941	A1
1909	supercont2.25	184252	186755	B2
1910	supercont2.25	191297	199532	A1
1911	supercont2.25	212238	213839	B2
1912	supercont2.25	296227	297236	B1
1913	supercont2.25	301677	304546	A1
1914	supercont2.25	317828	317944
1915	supercont2.25	362429	364740	B2
1916	supercont2.25	378975	380340	B2
1917	supercont2.25	394846	401845	B1
1918	supercont2.25	416660	419343	B1
1919	supercont2.25	421831	421850
1920	supercont2.25	428161	430533	B1
1921	supercont2.25	453470	459524	B2
1922	supercont2.25	468059	470169	B2
1923	supercont2.25	474039	479006	B1
1924	supercont2.25	486998	491271	B1
1925	supercont2.25	495182	497799	B1
1926	supercont2.25	503232	505550	B1
1927	supercont2.25	510305	513379	B2
1928	supercont2.25	557133	557651	B2
1929	supercont2.25	566296	567603	A3
1930	supercont2.25	581146	583325	A3
1931	supercont2.25	593525	596960	A1
1932	supercont2.25	601895	605388	A1
1933	supercont2.25	614828	615796	A2
1934	supercont2.25	653202	658624	A1
1935	supercont2.25	661779	663085	A2
1936	supercont2.25	670461	673895	A1
1937	supercont2.25	724141	725266	B2
1938	supercont2.25	775625	777519	B1
1939	supercont2.25	804200	806649	B2
1940	supercont2.25	831919	832800	A2
1941	supercont2.25	866215	866724
1942	supercont2.25	887232	888403	B1
1943	supercont2.25	894330	895779	B2
1944	supercont2.25	899418	901723	B2
1945	supercont2.25	925810	926098
1946	supercont2.25	935838	940045	A3
1947	supercont2.25	991425	996176	B2
1948	supercont2.26	7578	9070	A2
1949	supercont2.26	12043	15505	A3
1950	supercont2.26	20891	23137	A1
1951	supercont2.26	26125	27539	B1
1952	supercont2.26	31355	35786	A2
1953	supercont2.26	44571	44938	C
1954	supercont2.26	46525	50555	A2
1955	supercont2.26	51912	54875	A2
1956	supercont2.26	59864	60627	B1
1957	supercont2.26	62494	64059
1958	supercont2.26	70808	76557	A3
1959	supercont2.26	81396	84017	B1
1960	supercont2.26	86253	100631	B1
1961	supercont2.26	101778	106158	A3
1962	supercont2.26	121887	130478	B1
1963	supercont2.26	134434	141500	A3
1964	supercont2.26	145319	152441	A2
1965	supercont2.26	161445	164230	A2
1966	supercont2.26	167339	171230	A1
1967	supercont2.26	191035	192516
1968	supercont2.26	195600	198302	A3
1969	supercont2.26	211499	217724	A1
1970	supercont2.26	231274	236949	A1
1971	supercont2.26	238575	244255	A2
1972	supercont2.26	245286	246314	A2
1973	supercont2.26	262647	265149	B1
1974	supercont2.26	271815	273576	A2
1975	supercont2.26	276917	278923	B1
1976	supercont2.26	287227	287714
1977	supercont2.26	296616	300210	A2
1978	supercont2.26	302119	303935	A1
1979	supercont2.26	311461	312177	B2
1980	supercont2.26	318595	319976	B2
1981	supercont2.26	322698	323874	B1
1982	supercont2.26	329035	330344	A3
1983	supercont2.26	331751	333452	B1
1984	supercont2.26	337705	340219	B1
1985	supercont2.26	343277	346052	B1
1986	supercont2.26	347817	348200	A1
1987	supercont2.26	384205	390354	A2
1988	supercont2.26	393792	398354	A2
1989	supercont2.26	404541	406215
1990	supercont2.26	407537	411366
1991	supercont2.26	415434	416205	B1
1992	supercont2.26	419560	419661
1993	supercont2.26	422742	423442	B2
1994	supercont2.26	426366	427530	B2
1995	supercont2.26	432182	435449	A1
1996	supercont2.26	440736	441612
1997	supercont2.26	442955	445892	A3
1998	supercont2.26	454897	455288	A2
[truncated: 6,752 more rows]
