# Supplementary material for: Small-RNA-Mediated Genome-wide trans-Recognition Network in Tetrahymena DNA Elimination
Source: Mol Cell. 2015 Jul 16;59(2):229–42. doi: 10.1016/j.molcel.2015.05.024 (PMC4518040; doi:10.1016/j.molcel.2015.05.024)
Supplement: Table S2. List of Oligo DNAs [file mmc3.xlsx]

## Sheet: TableS2_Noto_et_al.txt
Supplementary Table S2, related to Figures 2, 5 and 6. List of Oligo DNAs
<For construction of KO and transgenic lines>
TWI11-FW7-spe	GGACTAGTCTAGATAGATGTAAACATTATTGC
TWI11-RV7-EBS	GTCGACGGATCCGAATTCAAGTACATTGCCATTTGATGG
TWI11-FW8-EBS	GAATTCGGATCCGTCGACGCACCCGTAATAGTAAATGG
TWI11-RV8-HA	ATAATCAGGAACATCATAAGGATACATATCGAATTTAGAGATTAT
TWI11-FW9-HA	CTTATGATGTTCCTGATTATGCTAGTTTTAACGATAATAGTAATA
TWI11-RV9-Xho	GCCTCGAG-TGAAGAAAGTTTCAACTC
TWI11-FW3-Spe	GGACTAGTTGTTTAATGCTAATCTTGTGCG
TWI11-FW4-SCA	ACTAGTATCGATGTCGACGACCCTCAAACACTCC
TWI11-RV4-Xho	GGCTCGAGAGGTGGAGCTTATGTTGG
TWI11-RV5-BBC	ATCGATAGATCTGGATCCCTAATTCTGATGTTATGGACG
MnB-FW-BBC	GGATCCAGATCTATCGATTGCAGGAATTCGATAGAC
MnB-RV-SCA	GTCGACATCGATACTAGTACAGTAAAAATTTGAAAATTTAATGGC
TWI11-MicLC-FW1	ATCTTTGCTATTTATGCCAATTCATC
TWI11-MicLC-RV1	AGCTATTGAAATGCCTCAAATCTGGAG
TWI1-Mic-CasMut-cFW2	TCTAATTAGACTCATGGTTTTTGACATG
TWI1-Mic-cRV1	AGTTAATTAATCGTTGATTCTTAAAGC
TWI11-Ec-FW2-BamHI	GCGGATCCCCGAATGAAAGTACCGGTAAGAAAAAG
TWI11-Ec-RV2-HindIII-XhoI	CCCTCGAGAAGCTTTTAGATATAGAAGGTGGAGTTTTTGTC
FH-TWI1_pBMMB1_FW	GCTCTAATAAAATAAATAATAATACTAAACTTAAACAATGGATTACAAGGATGACGACG
FH-TWI1_pBMMB1_RV	GCTGACCGATTCAGTTCGCTCAACTAGTCAAATGAAGTAGAGAGATC
<For DNA elimination analysis with pseudo-IES>
RfGFP_R5FW	GCCGACGGGCCCACCAAATGTATGTATTTATGTATACTC
RfGFP_R5RV	CTTCACCCTTAGAAACCATCCACCATTTTTTTGAATCACTG
RfGFP_GFP5FW	GATTCAAAAAAATGGTGGATGGTTTCTAAGGGTGAAGAACTTTTCAC
RfGFP_GFPmRV	CACCTTCAAATTTAGCGGCCGCTCTAGTTTTATAATTACCATC
RfGFP_GFPmFW	CTAGAGCGGCCGCTAAATTTGAAGGTGATACTTTAG
RfGFP_GFPRV	GTTTAAGGAAGAAATTTGAGAATCAACTAGTCTTATATAATTCATCC
RfGFP_R3FW	GGATGAATTATATAAGACTAGTTGATTCTCAAATTTCTTCCTTAAACAATTTGAATG
RfGFP_R3RV	GCCGTCGGGCCCACGCATTAGTTTATAATCTCTTACCAAG
R_Mic_clone_FW	ACACTATATTTAGGAAAAGTAATTATCAAGC
R_Mic_clone_RV	AGTGACTAATATTTATGAATATTGTGGAG
IES5_3FW_GA	GATGGTAATTATAAAACTAGAGCTTTTAAAACTTCAGACCAAATGGAAG
IES5_3RV_GA	CTAAAGTATCACCTTCAAATTTAGCTAAATAATAGCTTGTTCACTTTTGTGG
IES5_5FW_GA	GATGGTAATTATAAAACTAGAGCATTTTTTAACCACAAAAGTGAACAAGC
IES5_5RV_GA	CTAAAGTATCACCTTCAAATTTAGCGCAAAACAAAATAGGATTTTTAACATCATTG
IES5_7FW_GA	GATGGTAATTATAAAACTAGAGCTGCAAAATAAATATGATTTACTAGAG
IES5_7RV_GA	CTAAAGTATCACCTTCAAATTTAGCTTAGAAATTAATTCTTAATCACTACAG
IES5_9FW_GA	GATGGTAATTATAAAACTAGAGCTTTGGGGCAATTAATTTCTGTAGTG
IES5_9RV_GA	CTAAAGTATCACCTTCAAATTTAGCTCTTTGTAGATGCTTATACTCCAGAAG
IES5_11FW_GA	GATGGTAATTATAAAACTAGAGCAAATGATATTAATGATTATAAGGTTCCAG
IES5_11RV_GA	CTAAAGTATCACCTTCAAATTTAGCTTTTTGGAAGTGATTTAACTGTGTTGTAGC
IES5_13FW_GA	GATGGTAATTATAAAACTAGAGCTAATAGAAAATGTTATTAATGAAAATGGTGG
IES5_13RV_GA	CTAAAGTATCACCTTCAAATTTAGCATCTAATCAGATAATTTTAAATTGAGAG
IES1988_1FW_GA	GATGGTAATTATAAAACTAGAGCAGAAGATACGCATTCGTCATAATCTGG
IES1988_1RV_GA	CTAAAGTATCACCTTCAAATTTAGCTGATGATAAATTACAAAAAAAATAACTCTTAC
IES1988_2FW_GA	GATGGTAATTATAAAACTAGAGCTTTTTGTAATTTATCATCAAATATTTTCTG
IES1988_2RV_GA	CTAAAGTATCACCTTCAAATTTAGCTTGAGTGCGAATATTGCAAAATTACC
IES1988_3FW_GA	GATGGTAATTATAAAACTAGAGCTGGTAATTTTGCAATATTCGCACTC
IES1988_3RV_GA	CTAAAGTATCACCTTCAAATTTAGCTATTTATTAGACTTGGGGATGGATC
IES1988_4FW_GA	GATGGTAATTATAAAACTAGAGCAGTCTAATAAATAGAAGAGTTGAGC
IES1988_4RV_GA	CTAAAGTATCACCTTCAAATTTAGCAAAAATAACAGTAGATAGGCTCAAGTGC
IES1988_5FW_GA	GATGGTAATTATAAAACTAGAGTATTAAGCACTTGAGCCTATCTACTG
IES1988_5RV_GA	CTAAAGTATCACCTTCAAATTTAGCACAGTAAAAATACTTACAAAATAATTACAAGAC
IES1988_6FW_GA	GATGGTAATTATAAAACTAGAGCTTGGATTAATTATATATAGTCTTG
IES1988_6RV_GA	CTAAAGTATCACCTTCAAATTTAGCTTACTGTGGTAATTGTTTAAGACGTC
IES1988_7FW_GA	GATGGTAATTATAAAACTAGAGCTACCACAGTAAGGCGTACCCG
IES1988_7RV_GA	CTAAAGTATCACCTTCAAATTTAGCCCATTCATTTTATTTTTATTTTCAGATTC
IES1988_8FW_GA	GATGGTAATTATAAAACTAGAGCAATGAATGGGTCCTTGCTGTGAC
IES1988_8RV_GA	CTAAAGTATCACCTTCAAATTTAGCAATTAATTTTGACTGCATTGTCAGC
IES1988_9FW_GA	GATGGTAATTATAAAACTAGAGCAGAAGTCTAAAAGCTGACAATGCAGTC
IES1988_9RV_GA	CTAAAGTATCACCTTCAAATTTAGCTAAGGGTTCTTATGGAAGTTCATC
IES4092_3FW_GA	GATGGTAATTATAAAACTAGAGCTGCATGGAAGTTTAAATTTGAAAATGTG
IES4092_3RV_GA	CTAAAGTATCACCTTCAAATTTAGCAGATGTGGATTTCATATTTCTGG
IES4092_5FW_GA	GATGGTAATTATAAAACTAGAGCCCAATCACGATGAAATTTTGTGTG
IES4092_5RV_GA	CTAAAGTATCACCTTCAAATTTAGCGTATTATCAGTTACGGCATTGTG
IES4092_7FW_GA	GATGGTAATTATAAAACTAGAGCGGAGGTAGAATGCCATAAGTATAC
IES4092_7RV_GA	CTAAAGTATCACCTTCAAATTTAGCAAAACTTCAAAGATAGTGTACTC
IES4092_9FW_GA	GATGGTAATTATAAAACTAGAGCTGATTTAATTGAGGATTTTCAAAG
IES4092_9RV_GA	CTAAAGTATCACCTTCAAATTTAGCTCACCTATAAATGTTTGATTCACC
IES4092_11FW_GA	GATGGTAATTATAAAACTAGAGCTATAGGTGAAATGAAGGTGATTC
IES4092_11RV_GA	CTAAAGTATCACCTTCAAATTTAGCAAATTGTCAAACATGCTACTGCC
IES4092_13FW_GA	GATGGTAATTATAAAACTAGAGCAGAAATATTGGCAGTAGCATGTTTGAC
IES4092_13RV_GA	CTAAAGTATCACCTTCAAATTTAGCTGAAAATATTTATTCTACAAAATCGTC
pD5H8_FWKM1	ACTTTTTCATTCAAATCCACTTTCGC
pD5H8_RV	TCTCATTTAGAAAGCTTCTAGAGATCTTCC
<For coDel experiments>
McoDel_5FW_PspOMI	CGCCGGGCCCAGTTGTTTATTCTAAAATTTATCC
McoDel_3RV_PspOMI	CGCCGGGCCCTAAAATATTTATCTTCTTTTCTGC
McoDel_IESRV_Not	GTAATGCTAAAATGCGGCCGCGGTCATAAGATGATAACAATAAAGAGTCC
McoDel_IESFW_Not	CATCTTATGACCGCGGCCGCATTTTAGCATTACAACTTGATGAGAACTG
CL1coDel_5FW_PspOMI	CGCCGGGCCCATCTTGATGGACATAGAAATGCCAG
CL1coDel_3RV_PspOMI	CGCCGGGCCCTTCTTAATCAATTGATGTCTCCATG
CL1coDel_IESRV_Not	CAGAAACGCATAATAAGCGGCCGCTAATTATTACAATAGTTAAGCCTTG
CL1coDel_IESFW_Not	CTATTGTAATAATTAGCGGCCGCTTATTATGCGTTTCTGTCAAC
CR5coDel_5FW_PspOMI	CGCCGGGCCCTCTTCAACCACACCATAACTCATTCTG
CR5coDel_3RV_PspOMI	CGCCGGGCCCTTGAATTTGCACGAATAAGTATTGGTG
CR5coDel_IESRV_Not	CATCAATACCTTTAAACACgcggccgcTTCCAAACTTATGTTACTTTCATTGTCG
CR5coDel_IESFW_Not	GTAACATAAGTTTGGAAgcggccgcGTGTTTAAAGGTATTGATGATTGACTCTG
cDelSa1_FW	CTTTATTGTTATCATCTTATGACCGCTGTTCAGCTCTAATTACTCG
cDelSa1_RV	CTCATCAAGTTGTAATGCTAAAATGCTAATCATTACCATTCTTCTACAGGC
TTHERM_00079530_DelCheck_FW	ATGAACGATAGTAAACAGCTACTCAC
TTHERM_00079530_DelCheck_RV	AGCTTGATGAGCAATTTCACGACAG
cDelSa19_FW	CTTTATTGTTATCATCTTATGACCGCTATAAACTTTCTAAAATGAGCTCC
cDelSa19_RV	CTCATCAAGTTGTAATGCTAAAATGCGATTTTATACCAGAATTGAATCC
Sa19_DelCheck_FW	TTAGTTAAAGCCCTCATTAAGATCAGC
Sa19_DelCheck_RV	TGTATAAATTTTATTAATATTTAATGAGCTACC
cDelMC3812_FW	GCATGCGGCCGCGAGACATTTCTGGTGTGTTCGG
cDelMC3812_RV	GCATGCGGCCGCGATTAATTGGCTATTCAAGCTATG
MC3812_DelCheck_FW	GGTTGATGGTAGGTAGGTACCTC
MC3812_DelCheck_RV	CAGTAGATTTCTTTGAAAGCTAACTC
